# Supplementary material for: The nutrition and immunity (nutrIMM) study: protocol for a non-randomized, four-arm parallel-group, controlled feeding trial investigating immune function in obesity and type 2 diabetes
Source: Front Nutr. 2023 Sep 1;10:1243359. doi: 10.3389/fnut.2023.1243359 (PMC10505731; doi:10.3389/fnut.2023.1243359)
Supplement: Supplementary file 2 [file Data_Sheet_1.ZIP]

Archive with 10 entries (10 files):
- Supplementary File 1.pdf
- __MACOSX/._Supplementary File 1.pdf
- Supplementary File 2.pdf
- __MACOSX/._Supplementary File 2.pdf
- Supplementary File 3.xlsx
- __MACOSX/._Supplementary File 3.xlsx
- Supplementary File 4.pdf
- __MACOSX/._Supplementary File 4.pdf
- Supplementary File 5.pdf
- __MACOSX/._Supplementary File 5.pdf
