# Supplementary material for: The nutrition and immunity (nutrIMM) study: protocol for a non-randomized, four-arm parallel-group, controlled feeding trial investigating immune function in obesity and type 2 diabetes
Source: Front Nutr. 2023 Sep 1;10:1243359. doi: 10.3389/fnut.2023.1243359 (PMC10505731; doi:10.3389/fnut.2023.1243359)
Supplement: Supplementary file 2 [file Data_Sheet_1.ZIP › Supplementary File 3.xlsx]

## Sheet: Day 1
Items	Wgt (g)	Cals (kcal)	FatCals (kcal)	SatCals (kcal)	Prot (g)	Carb (g)	TotFib (g)	TotSolFib (g)	Fib(16) (g)	SolFib(16) (g)	Sugar (g)	SugAdd (g)	MonSac (g)	Disacc (g)	OCarb (g)	Fat (g)	SatFat (g)	MonoFat (g)	PolyFat (g)	TransFat (g)	Chol (mg)	Water (g)	Vit A-IU (IU)	Vit A-RAE (mcg)	Caroten (mcg)	Retinol (mcg)	BetaCaro (mcg)	Vit B1 (mg)	Vit B2 (mg)	Vit B3 (mg)	Vit B3-NE (mg)	Vit B6 (mg)	Vit B12 (mcg)	Biot (mcg)	Vit C (mg)	Vit D-IU (IU)	Vit D-mcg (mcg)	Vit E-a-Toco (mg)	Folate (mcg)	Fol_DFE (mcg DFE)	Vit K (mcg)	Panto (mg)	Calc (mg)	Chrom (mcg)	Copp (mg)	Fluor (mg)	Iodine (mcg)	Iron (mg)	Magn (mg)
Day 1	1039.33	2034.44	696.1	243.37	86.95	245.88	14.49	0.39	10.15	0	95.97	18.57	5.58	43.62	126.16	77.6	27.04	30.47	14.93	0.68	265.46	572.66	7698.09	511.17	715.59	153.37	3344.07	1.54	1.96	23.91	37.61	1.37	3.91	0	53.26	56.63	1.43	7.68	348.62	492.73	29.53	4.22	647.09	0.25	1.1	0.05	0.14	16.49	200.93
Breakfast	300.8	380.34	34.88	10.82	8.43	78.41	4.41	0	2.72	0	51.36	0	1.74	27.83	22.64	3.88	1.2	1.25	0.99	0.04	71.67	206.59	750.91	79.78	58.22	50.67	283.85	0.3	0.87	3.27	3.97	0.08	0.5	--	11.29	26.73	0.67	1.4	75.2	110.21	3.3	0.91	137.54	--	0.2	--	--	2.84	41.78
maple syrup	40.8	106.08	0.9	0.03	0.02	27.29	0	--	0	0	24.45	--	0.4	24.04	2.85	0.1	0	0	0.01	--	0	13.12	--	0	--	0	0	0.03	0.52	0.03	0.03	0	0	--	0	0	0	0	0	0	0	0.01	44.42	--	0.03	--	--	0.04	8.54
peaches, canned, in light syrup	160	86.4	0.43	0.04	0.72	23.28	2.08	--	2.08	--	21.2	--	--	--	0	0.05	0	0.02	0.02	--	0	135.55	576	28.8	57.6	0	281.6	0.01	0.04	0.95	1.02	0.03	0	--	11.2	0	0	0.78	4.8	4.8	2.72	0.08	4.8	--	0.08	--	--	0.58	8
French Toast	100	187.86	33.55	10.75	7.69	27.83	2.33	0	0.64	0	5.71	0	1.33	3.79	19.8	3.73	1.19	1.23	0.96	0.04	71.67	57.92	174.91	50.98	0.62	50.67	2.25	0.26	0.31	2.29	2.92	0.05	0.5	--	0.09	26.73	0.67	0.61	70.4	105.41	0.58	0.82	88.32	--	0.08	--	--	2.22	25.24
egg, raw	19.1	27.69	17.21	5.23	2.25	0.19	0	--	0	0	0.15	--	0.08	0.06	0.04	1.91	0.58	0.8	0.28	0.01	69.87	14.56	123.03	36.58	0.14	36.51	0	0.01	0.09	0.02	0.51	0.01	0.36	--	0	10.99	0.27	0.47	13.8	13.8	0.06	0.47	8.56	--	0.01	--	--	0.26	1.66
cinnamon, ground	1.21	2.98	0.13	0.04	0.05	0.97	0.64	--	0.64	--	0.03	--	0.03	0	0.31	0.01	0	0	0	0	0	0.13	3.62	0.18	0.36	0	1.35	0	0	0.02	0.02	0	0	--	0.05	0	0	0.03	0.07	0.07	0.38	--	12.1	--	0	--	--	0.1	0.72
extract, vanilla	4.61	13.28	0.02	0	0	0.58	0	--	0	0	0.58	--	--	--	0	0	0	0	0	--	0	2.42	--	0	--	0	0	0	0	0.02	0.02	0	0	--	0	0	0	0	0	0	0	0	0.51	--	0	--	--	0.01	0.55
milk, 2%	22.5	11.25	4.01	2.55	0.74	1.08	0	--	0	0	1.08	--	0.01	1.07	0	0.45	0.28	0.13	0.02	0.02	1.8	20.07	48.26	14.21	0.11	14.16	0.9	0.01	0.04	0.02	0.17	0.01	0.12	--	0.05	8.96	0.22	0.01	1.13	1.13	0.05	0.08	27	--	0	--	--	0	2.48
bread, white, sliced	50.82	132.65	12.17	2.93	4.65	25.01	1.69	--	--	--	3.87	--	1.22	2.65	19.45	1.35	0.33	0.3	0.67	0.01	0	18.98	--	0	--	0	0	0.23	0.17	2.21	2.21	0.02	0.02	--	0	6.77	0.17	0.11	55.4	90.41	0.1	0.27	40.15	--	0.07	--	--	1.84	19.82
cooking spray, canola oil	1.76	0	0	0	0	0	0	0	0	0	0	0	0	0	0	0	0	0	0	0	0	1.76	0	0	0	0	0	--	--	--	--	--	--	--	0	--	--	--	--	--	--	--	0	--	--	--	--	0	--
Lunch	358.29	1038.9	453.68	158.77	33.65	113.33	6.13	0.03	4.21	0	25.21	18.57	2.17	14.34	82	50.64	17.64	18.86	10.63	0.41	80.15	144.8	627.17	117.66	29.91	102.7	152.19	0.98	0.72	10.45	16.09	0.56	0.82	0	26.47	24.36	0.63	5.77	240.34	348.88	20.03	1.17	448.65	0.07	0.45	0.04	0.14	6.41	98.72
Italian sausage pizza	237.02	527.44	212.4	111.05	26.46	51.09	3	0.03	2.98	0	4.04	0.83	2.14	1.41	44.05	23.73	12.34	6.69	2.89	0.15	62.8	123.29	564.31	99.07	29.79	84.17	151.54	0.74	0.49	6.63	11.45	0.24	0.65	0	14.16	15.42	0.4	1.03	162.83	243.64	4.79	0.52	263.57	0.01	0.2	0.02	0.14	4.06	48.82
tomato sauce, canned	36.71	8.81	0.99	0.14	0.44	1.95	0.53	--	0.5	--	1.31	--	1.28	0.03	0.12	0.11	0.02	0.02	0.04	--	0	33.51	161.54	8.08	16.15	0	95.09	0.01	0.02	0.36	0.42	0.04	0	--	2.2	0	0	0.53	3.3	3.3	1.03	0.11	5.14	--	0.04	--	--	0.35	5.51
black pepper, ground	0.02	0.05	0.01	0	0	0.01	0	--	0	--	0	0	0	0	0.01	0	0	0	0	0	0	0	0.1	0.01	0.01	0	0.06	0	0	0	0	0	0	--	0	0	0	0	0	0	0.03	0	0.08	0	0	0	--	0	0.03
onion, fresh	5.33	2.13	0.05	0.02	0.06	0.5	0.09	--	0.09	--	0.23	--	0.17	0.05	0.18	0.01	0	0	0	--	0	4.75	--	0	--	0	0.05	0	0	0.01	0.02	0.01	0	--	0.39	0	0	0	1.01	1.01	0.02	0.01	1.23	--	0	--	--	0.01	0.53
seasoning, italian	0.09	0	0	0	0	0	0	0	0	0	0	0	0	0	0	0	0	0	0	0	0	--	0	0	0	0	0	--	--	--	--	--	--	--	0	0	0	--	--	--	--	--	0	--	--	--	--	0	--
sausage, pork, fresh italian	41.67	120.83	78.86	26.43	7.82	2.15	0	0	0	0	0.47	--	0.32	0.15	1.67	8.76	2.94	3.43	1.9	0.14	25.71	22.08	--	4.17	--	4.17	0	0.15	0.06	1.95	3.04	0.08	0.34	--	0.17	7.92	0.2	0.1	2.08	2.08	1.42	--	3.75	--	0.02	--	--	0.31	5.42
canned mushrooms, pieces & stems	9.46	1.97	0	0	0.08	0.32	0.08	--	0.08	--	0.08	0	--	--	0.16	0	0	0	0	0	0	--	0	0	0	0	0	0	0	0	--	--	--	--	0	--	--	--	0	0	--	--	0	--	--	--	--	0.06	--
bell pepper, green, fresh	14.17	2.83	0.22	0.07	0.12	0.66	0.24	0.03	0.24	--	0.34	0	0.32	0.02	0.08	0.02	0.01	0	0.01	0	0	13.3	52.42	2.62	5.24	0	29.47	0.01	0	0.07	0.1	0.03	0	--	11.39	0	0	0.05	1.42	1.42	1.05	0.01	1.42	--	0.01	0	0.14	0.05	1.42
cheese, mozzarella, 25% milk fat, 48% water, shredded	41.67	132.92	92.4	58.35	9	1.03	0	--	0	0	0.42	--	--	--	0.61	10.27	6.48	2.93	0.32	--	37.08	20.16	308.07	82.08	4.17	80	26.25	0.01	0.11	0.04	1.94	0.03	0.3	--	0	7.5	0.21	0.09	3.33	3.33	1.04	0.03	239.58	--	0.01	--	--	0.08	8.75
yeast, bakers, active, dry	0.67	2.17	0.46	0.06	0.27	0.27	0.18	--	0.18	--	0	0	0	0	0.1	0.05	0.01	0.03	0	--	0	0.03	--	0	--	0	0	0.07	0.03	0.27	0.33	0.01	0	--	0	0	0	0	15.6	15.6	0	0.09	0.2	--	0	--	--	0.01	0.36
water	20.87	0	0	0	0	0	0	0	0	0	0	0	0	0	0	0	0	0	0	0	0	20.85	0	0	0	0	0	0	0	0	0	0	0	--	0	0	0	0	0	0	0	0	0.63	--	0	0.01	--	0	0.21
flour, bread, white	62.5	226.25	13.17	2.3	8.67	43.38	1.88	--	1.88	--	0.36	--	0.03	0.33	41.13	1.46	0.26	0.11	0.56	0	0	8.6	42.19	2.11	4.22	0	0.62	0.49	0.26	3.94	5.6	0.05	0	--	0	0	0	0.25	136.07	216.88	0.19	0.27	11.54	--	0.11	--	--	3.18	26.6
oil, coconut	3.04	26.25	26.25	23.68	0	0	0	0	0	0	0	0	0	0	0	3.04	2.63	0.18	0.05	0.01	0	0	--	0	--	0	0	0	0	0	0	0	0	--	0	0	0	0	0	0	0.02	0	0	--	0	--	--	0	0
salt, table	0	0	0	0	0	0	0	0	0	0	0	0	0	0	0	0	0	0	0	0	0	0	--	0	--	0	0	0	0	0	0	0	0	0	0	0	0	0	0	0	0	0	0	--	0	--	--	0	0
sugar, white, granulated	0.83	3.23	0	0	0	0.83	0	0	0	0	0.83	0.83	0	0.83	0	0	0	0	0	0	0	0	0	0	0	0	0	0	0	0	0	0	0	--	0	0	0	0	0	0	0	0	0.01	0	0	0	--	0	0
potato chips, lightly salted	45	252	143.33	22.23	3.02	24.09	1.89	--	--	--	0.15	--	0	0.15	22.05	15.93	2.47	6.72	5.59	0.1	0	0.61	0	0	--	0	0	0.07	0.08	2.46	2.46	0.29	0	--	12.28	0	0	3.47	26.1	26.1	9.95	0.37	10.8	--	0.13	0.03	--	0.64	27.9
Chocolate chip muffin	76.26	259.46	97.94	25.49	4.17	38.15	1.24	0	1.24	0	21.01	17.74	0.04	12.78	15.9	10.99	2.83	5.45	2.15	0.17	17.35	20.9	62.85	18.59	0.11	18.53	0.64	0.17	0.14	1.35	2.18	0.03	0.17	0	0.03	8.95	0.22	1.27	51.42	79.15	5.29	0.28	174.28	0.06	0.12	0	--	1.71	21.99
flour, all purpose, white	22	80.08	4.93	0.74	2.66	15.71	0.59	--	0.59	--	0.13	--	0.01	0.12	14.99	0.55	0.08	0.03	0.17	0	0	2.99	--	0	--	0	0	0.15	0.08	1.28	1.78	0.01	0	--	0	0	0	0.01	45.99	73.72	0.07	0.1	3.17	--	0.04	--	--	1.06	6.28
sugar, white, granulated	8.75	33.86	0	0	0	8.75	0	0	0	0	8.73	8.73	0	8.73	0.02	0	0	0	0	0	0	0	0	0	0	0	0	0	0	0	0	0	0	--	0	0	0	0	0	0	0	0	0.09	0.04	0	0	--	0	0
baking powder	1.96	1	0	0	0	0.47	0	--	0	--	0	0	0	0	0.47	0	0	0	0	0	0	0.08	--	0	--	0	0	0	0	0	--	0	0	--	0	0	0	0	0	0	0	0	144.21	--	0	--	--	0.22	0.76
salt, table	0.25	0	0	0	0	0	0	0	0	0	0	0	0	0	0	0	0	0	0	0	0	0	--	0	--	0	0	0	0	0	0	0	0	0	0	0	0	0	0	0	0	0	0.06	--	0	--	--	0	0
milk, 2%	16.12	8.06	2.87	1.82	0.53	0.77	0	--	0	0	0.77	--	0.01	0.77	0	0.32	0.2	0.09	0.01	0.01	1.29	14.38	34.57	10.18	0.08	10.14	0.64	0.01	0.03	0.01	0.12	0.01	0.09	--	0.03	6.42	0.16	0	0.81	0.81	0.03	0.06	19.34	--	0	--	--	0	1.77
oil, canola	6.4	56.64	56.64	4.24	0	0	0	0	0	0	0	0	0	0	0	6.4	0.47	4.05	1.8	0.15	0	0	--	0	--	0	0	0	0	0	0	0	0	--	0	0	0	1.12	0	0	4.56	0	0	--	0	--	--	0	0
egg, raw	4.39	6.37	3.96	1.2	0.52	0.04	0	--	0	0	0.03	--	0.02	0.01	0.01	0.44	0.13	0.18	0.06	0	16.07	3.35	28.29	8.41	0.03	8.4	0	0	0.02	0.01	0.12	0	0.08	--	0	2.53	0.06	0.11	3.17	3.17	0.01	0.11	1.97	--	0	--	--	0.06	0.38
baking chips, semisweet chocolate	10.94	52.52	29.54	17.48	0.46	6.99	0.65	--	0.65	--	5.96	5.86	--	--	0.38	3.28	1.94	1.09	0.11	0	0	0.08	0	0	0	0	0	0.01	0.01	0.05	0.16	0	0	--	0	0	0	0.03	1.42	1.42	0.61	0.01	3.5	--	0.08	--	--	0.34	12.58
sugar, white, granulated	3.15	12.19	0	0	0	3.15	0	0	0	0	3.14	3.14	0	3.14	0.01	0	0	0	0	0	0	0	0	0	0	0	0	0	0	0	0	0	0	--	0	0	0	0	0	0	0	0	0.03	0.02	0	0	--	0	0
sugar, brown	2.3	8.74	0	0	0	2.26	0	--	0	0	2.23	--	--	--	0.02	0	0	0	0	0	0	0.03	--	0	--	0	0	0	0	0	0	0	0	--	0	0	0	0	0.02	0.02	0	0	1.91	--	0	--	--	0.02	0.21
Dinner	380.25	615.21	207.55	73.78	44.87	54.14	3.95	0.37	3.22	0	19.41	0	1.67	1.45	21.52	23.08	8.2	10.35	3.31	0.23	113.64	221.26	6320.01	313.73	627.47	0	2908.04	0.26	0.37	10.19	17.55	0.72	2.59	--	15.5	5.54	0.14	0.51	33.08	33.63	6.21	2.14	60.9	0.18	0.45	0	--	7.24	60.44
Pot Roast	336.25	395.21	92.92	32.1	42.56	29.83	3.95	0.37	3.22	0	4.35	0	1.67	1.45	21.52	10.35	3.57	5.14	1.57	0.23	90.48	221.26	6320.01	313.73	627.47	0	2908.04	0.26	0.37	10.19	17.55	0.72	2.59	--	15.5	5.54	0.14	0.51	33.08	33.63	6.21	2.14	35.43	0.18	0.45	0	--	5.94	60.44
broth, beef, canned, condensed	27.26	3.41	0	0	0.45	0.23	0	0	0	0	0.23	--	--	--	0	0	0	0	0	0	0	--	0	0	0	0	0	--	--	--	--	--	--	--	0	--	--	--	--	--	--	--	0	--	--	--	--	0	--
soup, cream of asparagus, canned, condensed	28.17	25.07	14.32	4.09	0.45	2.05	0.68	--	--	--	0.45	--	--	--	0.92	1.59	0.45	0.23	0.91	0	1.13	23.63	45.35	--	--	--	--	--	--	--	--	--	--	--	0	--	--	--	--	--	--	--	0	--	--	--	--	--	--
onion, dehydrated, flakes	1.02	3.56	0.04	0.01	0.09	0.85	0.09	--	0.09	--	0.38	--	--	--	0.37	0	0	0	0	--	0	0.04	0.2	0.01	0.02	0	0.11	0.01	0	0.01	0.03	0.02	0	--	0.76	0	0	0	1.69	1.69	0.04	0.01	2.62	--	0	--	--	0.02	0.94
water, tap	4.5	0	0	0	0	0	0	0	0	0	0	0	0	0	0	0	0	0	0	0	0	4.5	0	0	0	0	0	0	0	0	0	0	0	--	0	0	0	0	0	0	0	0	0.14	--	0	0	--	0	0.04
onion salt	2.1	0	0	0	0	0	0	0	0	0	0	0	0	0	0	0	0	0	0	0	0	--	--	--	--	--	--	--	--	--	--	--	--	--	--	--	--	--	--	--	--	--	--	--	--	--	--	--	--
gravy mix, brown	1.83	6.95	1.95	0.97	0.16	1.09	0.06	--	--	--	0.17	--	--	--	0.87	0.22	0.11	0.1	0.01	--	0.22	0.1	--	0	--	0	0.02	0	0.01	0.04	0.04	0.01	0.01	--	0.03	0	0	0.01	1.26	1.81	0.01	0.02	2.12	--	0	--	--	0.14	0.59
beef roast, bottom round, outside, roasted, 0 mm trim	114.5	233.58	62.96	24.98	38.95	0	0	0	0	0	0	0	0	0	0	7	2.78	3.81	0.41	0.23	89.14	66.89	--	0	--	0	--	0.13	0.32	8.32	15.59	0.33	2.59	--	0	5.54	0.14	0.29	6.87	6.87	1.06	1.37	6.37	--	0.11	--	--	4.44	29.31
oil, olive	1.37	12.12	12.12	1.7	0	0	0	0	0	0	0	0	0	0	0	1.37	0.19	1	0.14	0	0	0	--	0	--	0	0	0	0	0	0	0	0	--	0	0	0	0.2	0	0	0.82	0	0.01	--	0	--	--	0.01	0
carrots, fresh	45.5	15.92	0.53	0.09	0.29	3.75	1.32	0.37	1.32	--	2.17	0	0.93	1.24	0.26	0.06	0.01	0	0.03	0	0	41.11	6274.45	313.72	627.44	0	2907.9	0.01	0.02	0.25	0.32	0.05	0	--	1.18	0	0	--	12.29	12.29	4.28	0.18	14.56	0.18	0.05	--	--	0.4	4.55
potato, with skin	110	94.6	0.99	0.26	2.16	21.86	1.8	--	1.8	--	0.96	--	0.74	0.21	19.1	0.11	0.03	0	0.07	--	0	84.99	--	0	--	0	0	0.11	0.02	1.56	1.56	0.32	0	--	13.51	0	0	0.01	10.97	10.97	--	0.56	9.61	--	0.28	--	--	0.93	25.01
Brownie	44	220	114.63	41.68	2.32	24.32	0	--	--	--	15.05	--	--	--	--	12.74	4.63	5.21	1.74	--	23.16	--	0	--	--	--	--	--	--	--	--	--	--	--	0	--	--	--	--	--	--	--	25.47	--	--	--	--	1.3	--
[truncated: 12 more columns]

## Sheet: Day 2
Items	Wgt (g)	Cals (kcal)	FatCals (kcal)	SatCals (kcal)	Prot (g)	Carb (g)	TotFib (g)	TotSolFib (g)	Fib(16) (g)	SolFib(16) (g)	Sugar (g)	SugAdd (g)	MonSac (g)	Disacc (g)	OCarb (g)	Fat (g)	SatFat (g)	MonoFat (g)	PolyFat (g)	TransFat (g)	Chol (mg)	Water (g)	Vit A-IU (IU)	Vit A-RAE (mcg)	Caroten (mcg)	Retinol (mcg)	BetaCaro (mcg)	Vit B1 (mg)	Vit B2 (mg)	Vit B3 (mg)	Vit B3-NE (mg)	Vit B6 (mg)	Vit B12 (mcg)	Biot (mcg)	Vit C (mg)	Vit D-IU (IU)	Vit D-mcg (mcg)	Vit E-a-Toco (mg)	Folate (mcg)	Fol_DFE (mcg DFE)	Vit K (mcg)	Panto (mg)	Calc (mg)	Chrom (mcg)	Copp (mg)	Fluor (mg)	Iodine (mcg)	Iron (mg)	Magn (mg)
Day 2	892.56	2073.19	730.87	250.41	84.91	245.74	15.89	0	7.06	0	51.78	23.29	5.32	42.96	178.08	81.83	27.82	28.95	19.1	1.37	345.82	421.35	2701.91	486.39	171.05	300.59	2188.12	2.6	1.98	27.04	33.87	1.2	1.95	4.29	32.7	94.09	2.38	8.49	547.5	482.85	99.44	3.19	682.39	0.94	0.92	0.03	4.81	14.51	226.31
Breakfast	123.6	311.55	121.61	61.18	12.48	34.95	2.32	0	0	0	5.83	0	1.68	3.66	26.79	13.65	6.8	4.45	1.83	0.32	185.65	27.86	468.98	133.2	3	131.7	20.17	0.35	0.46	3.08	3.07	0.09	0.54	--	0	47.32	1.23	0.83	76.59	124.82	0.91	1	79.6	0.12	0.1	0	--	3.06	31.49
bread, white, food service	70	182.7	16.76	4.04	6.4	34.45	2.32	--	--	--	5.33	--	1.68	3.66	26.79	1.86	0.45	0.41	0.92	0.01	0	26.14	--	0	--	0	0	0.32	0.24	3.05	3.05	0.03	0.03	--	0	9.32	0.23	0.15	76.3	124.53	0.14	0.38	55.3	--	0.09	--	--	2.54	27.3
butter, unsalted	9.6	68.85	68.85	43.64	0.08	0.01	0	0	0	0	0.01	0	--	--	0	7.79	4.85	2.25	0.29	0.31	20.65	1.72	239.98	65.69	2.5	64.44	15.17	0	0	0	0.02	0	0.02	--	0	0	0	0.22	0.29	0.29	0.67	0.01	2.3	0.12	0	0	--	0	0.19
egg, hard boiled	44	60	36	13.5	6	0.49	0	0	0	0	0.49	0	--	--	0	4	1.5	1.79	0.62	0	165	--	229	67.52	0.5	67.27	5	0.03	0.23	0.03	--	0.05	0.49	--	0	38	1	0.45	--	--	0.1	0.61	22	--	0.01	--	--	0.52	4
Lunch	362.32	784.5	284.39	60.06	29.14	96.53	4.28	0	2.41	0	34.25	23.29	3.14	28.43	58	31.82	6.67	13.13	10.41	0.46	80.62	189.05	1628.09	98.92	155.82	21.01	904.41	1.11	0.68	8.52	10.18	0.33	0.62	4.29	9.44	14.72	0.36	3.63	185.18	253.49	50.2	0.84	287.81	0.73	0.3	0	4.81	5.45	64.33
Ham Sandwich	258	464.04	151.09	47.4	24.94	53.25	2.84	0	0.97	0	8.14	0	3.1	5.02	42.27	16.79	5.27	4.28	6.23	0.14	49.02	157.25	1552.69	79.01	154.72	1.65	897.18	0.94	0.55	7.07	7.99	0.28	0.54	2.63	8.7	3.87	0.1	1.07	132.42	172.37	36.31	0.58	204.14	0.58	0.24	0	0.4	4.08	55.29
mayonnaise	11	74.8	74.1	11.59	0.11	0.06	0	--	0	0	0.06	--	0.01	0.05	0	8.23	1.29	1.85	4.92	0.02	4.62	2.38	7.69	1.76	0.22	1.65	0.66	0	0	0	0.03	0	0.01	--	0	0.77	0.02	0.36	0.55	0.55	17.93	0.02	0.88	--	0	--	--	0.02	0.11
lettuce, romaine, fresh	12	2.04	0.32	0.04	0.15	0.39	0.25	--	0.25	--	0.14	0	0.14	0	0	0.04	0	0	0.02	0	0	11.35	1045.2	52.26	104.52	0	627.12	0.01	0.01	0.04	0.06	0.01	0	0.23	0.48	0	0	0.02	16.32	16.32	12.3	0.02	3.96	0.16	0.01	--	0.4	0.12	1.68
tomatoes, fresh	60	10.8	1.08	0.15	0.53	2.33	0.72	--	0.72	--	1.58	0	1.57	0	0.04	0.12	0.02	0.02	0.05	0	0	56.71	499.8	24.99	49.98	0	269.4	0.02	0.01	0.36	0.42	0.05	0	2.4	8.22	0	0	0.32	9	9	4.74	0.05	6	0.42	0.04	0	--	0.16	6.6
cheese product, cheddar, processed, sliced	25	65.25	34.02	23.01	4.4	3.43	0	0	0	0	1.52	--	0.07	1.45	1.91	3.78	2.56	0.98	0.14	0.12	15.5	11.92	--	--	--	--	--	0	0.09	0.02	0.84	0.01	0.35	--	0	1.05	0.03	--	2	2	0.55	0.1	143.25	--	0.01	--	--	0.04	8
bread, french	85	231.2	18.51	4.05	9.14	44.1	1.87	--	--	--	3.93	--	0.77	3.14	38.3	2.06	0.45	0.31	0.73	0	0	28.05	--	0	--	0	0	0.6	0.36	4.09	4.09	0.09	0	--	0	0	0	0.18	104.55	144.5	0.59	0.39	44.2	--	0.13	--	--	3.32	27.2
ham, sliced	65	79.95	23.05	8.56	10.62	2.92	0	0	0	0	0.9	--	0.53	0.37	2.02	2.56	0.95	1.11	0.38	0	28.9	46.83	--	0	--	0	0	0.3	0.07	2.56	2.56	0.12	0.18	--	0	2.05	0.05	0.19	0	0	0.2	--	5.85	--	0.06	--	--	0.41	11.7
Blueberry muffin	104.32	320.46	133.3	12.66	4.19	43.28	1.43	0	1.43	0	26.11	23.29	0.04	23.41	15.73	15.04	1.41	8.85	4.18	0.31	31.6	31.8	75.4	19.91	1.1	19.36	7.23	0.17	0.13	1.45	2.19	0.04	0.07	1.67	0.74	10.85	0.27	2.57	52.76	81.12	13.89	0.26	83.67	0.15	0.05	0	4.42	1.38	9.04
sugar, white, granulated	20.83	80.63	0	0	0	20.83	0	0	0	0	20.79	20.79	0	20.79	0.04	0	0	0	0	0	0	0	0	0	0	0	0	0	0	0	0	0	0	--	0	0	0	0	0	0	0	0	0.21	0.1	0	0	--	0.01	0
salt, table	0.25	0	0	0	0	0	0	0	0	0	0	0	0	0	0	0	0	0	0	0	0	0	--	0	--	0	0	0	0	0	0	0	0	0	0	0	0	0	0	0	0	0	0.06	--	0	--	--	0	0
egg, raw	8.33	11.92	7.13	2.34	1.05	0.06	0	0	--	--	0.03	--	0.03	0	0.03	0.79	0.26	0.3	0.16	0	31	6.35	45	13.36	0.06	13.33	0	0	0.04	0.01	0.23	0.01	0.07	1.67	0	6.83	0.17	0.09	3.92	3.92	0.02	0.13	4.67	0.03	0.01	0	4.42	0.15	1
flour, all purpose, white	22.5	81.9	5.04	0.76	2.72	16.07	0.6	--	0.6	--	0.13	--	0.01	0.12	15.34	0.56	0.08	0.03	0.17	0	0	3.06	--	0	--	0	0	0.16	0.08	1.31	1.82	0.01	0	--	0	0	0	0.01	47.04	75.4	0.07	0.1	3.24	--	0.04	--	--	1.08	6.43
blueberries, frozen, unsweetened	25.82	13.17	1.49	0.12	0.11	3.14	0.83	--	0.83	--	2.18	--	--	--	0.13	0.17	0.01	0.02	0.07	--	0	22.36	10.33	0.52	1.03	0	7.23	0.01	0.01	0.13	0.14	0.02	0	--	0.65	0	0	0.12	1.81	1.81	4.24	0.03	2.07	--	0.01	--	--	0.05	1.29
sugar, white, granulated	2.5	9.68	0	0	0	2.5	0	0	0	0	2.5	2.5	0	2.5	0	0	0	0	0	0	0	0	0	0	0	0	0	0	0	0	0	0	0	--	0	0	0	0	0	0	0	0	0.03	0.01	0	0	--	0	0
oil, canola	13.42	118.74	118.74	8.89	0	0	0	0	0	0	0	0	0	0	0	13.42	0.99	8.49	3.78	0.31	0	0	--	0	--	0	0	0	0	0	0	0	0	--	0	0	0	2.34	0	0	9.57	0	0	--	0	--	--	0	0
buttermilk, 1%	9.83	4.01	0.9	0.54	0.32	0.48	0	0	0	0	0.48	0	--	--	0	0.1	0.06	--	--	0	0.6	--	20.07	6.03	0	6.03	0	--	--	--	--	--	--	--	0.1	4.01	0.1	--	--	--	--	--	12.04	--	--	--	--	0	--
baking powder	0.83	0.43	0	0	0	0.2	0	--	0	--	0	0	0	0	0.2	0	0	0	0	0	0	0.03	--	0	--	0	0	0	0	0	--	0	0	--	0	0	0	0	0	0	0	0	61.37	--	0	--	--	0.09	0.32
Dinner	406.63	977.14	324.87	129.17	43.29	114.27	9.29	0	4.65	0	11.69	0	0.5	10.87	93.29	36.35	14.35	11.37	6.85	0.59	79.55	204.44	604.84	254.27	12.23	147.87	1263.54	1.14	0.84	15.44	20.62	0.79	0.8	0	23.26	32.04	0.79	4.03	285.73	104.54	48.33	1.35	314.98	0.1	0.53	0.03	--	5.99	130.48
Alfredo sauce	274.63	408.64	170.57	103.73	28.43	25.37	4.65	0	4.65	0	7.94	0	0.3	7.32	12.78	19.21	11.53	4.64	1.26	0.5	79.54	195.05	601.1	254.08	11.86	147.87	1263.54	0.38	0.37	8.31	13.49	0.49	0.8	0	10.97	32.04	0.79	0.55	73.45	78.44	38.38	0.98	288.53	0.1	0.17	0	--	2.56	55.83
butter, unsalted	8	57.36	57.36	36.35	0.07	0	0	0	0	0	0	0	--	--	0	6.49	4.04	1.87	0.24	0.26	17.2	1.44	199.92	54.72	2.08	53.68	12.64	0	0	0	0.02	0	0.01	--	0	0	0	0.19	0.24	0.24	0.56	0.01	1.92	0.1	0	0	--	0	0.16
flour, all purpose, white	3.96	14.41	0.89	0.13	0.48	2.83	0.11	--	0.11	--	0.02	--	0	0.02	2.7	0.1	0.01	0.01	0.03	0	0	0.54	--	0	--	0	0	0.03	0.01	0.23	0.32	0	0	--	0	0	0	0	8.28	13.27	0.01	0.02	0.57	--	0.01	--	--	0.19	1.13
wine, white, 11.5% alcohol	31.19	25.57	0	0	0.02	0.81	0	--	0	0	0.3	--	--	--	0.51	0	0	0	0	0	0	27.09	--	0	--	0	0	0	0	0.03	0.03	0.02	0	--	0	0	0	0	0.31	0.31	--	0.01	2.81	--	0	--	--	0.08	3.12
milk, 2%	64.45	32.23	11.48	7.29	2.13	3.09	0	--	0	0	3.09	--	0.02	3.07	0	1.28	0.81	0.36	0.05	0.05	5.16	57.5	138.23	40.71	0.32	40.54	2.58	0.03	0.12	0.06	0.48	0.02	0.34	--	0.13	25.67	0.64	0.02	3.22	3.22	0.13	0.23	77.34	--	0	--	--	0.01	7.09
salt, table	0	0	0	0	0	0	0	0	0	0	0	0	0	0	0	0	0	0	0	0	0	0	--	0	--	0	0	0	0	0	0	0	0	0	0	0	0	0	0	0	0	0	0	--	0	--	--	0	0
black pepper	0.53	1.32	0.15	0.07	0.05	0.34	0.13	--	0.14	--	0	--	0	0	0.2	0.02	0.01	0	0.01	0	0	0.07	2.83	0.14	0.28	0	1.63	0	0	0.01	0.01	0	0	--	0	0	0	0.01	0.09	0.09	0.86	0.01	2.33	--	0.01	--	--	0.05	0.9
cheese, parmesan, dried, grated	19.83	83.28	49.68	27.43	5.63	2.76	0	--	0	0	0.01	--	0.01	0	2.74	5.52	3.05	1.41	0.27	0.17	17.05	4.49	196.12	51.95	2.78	50.56	14.47	0.01	0.07	0.02	1.19	0.02	0.28	--	0	4.16	0.1	0.11	1.19	1.19	0.34	0.09	169.13	--	0.01	--	--	0.1	6.74
peas, green, from frozen	95.5	74.49	2.32	0.42	4.92	13.62	4.2	--	4.2	--	4.44	--	0.25	4.19	4.98	0.26	0.05	0.02	0.12	--	0	75.94	--	100.27	--	0	1193.75	0.27	0.1	1.41	1.97	0.11	0	--	9.45	0	0	0.03	56.34	56.34	22.92	0.14	22.92	--	0.1	--	--	1.45	21.01
garlic powder	1.75	5.79	0.11	0.04	0.29	1.27	0.16	--	0.16	--	0.04	0	0.01	0.04	1.07	0.01	0	0	0	0	0	0.11	0	0	0	0	0	0.01	0	0.01	0.05	0.03	0	--	0.02	0	0	0.01	0.82	0.82	0.01	0.01	1.38	--	0.01	--	--	0.1	1.35
parsley, fresh	0.76	0.27	0.05	0.01	0.02	0.05	0.03	--	0.03	--	0.01	--	--	--	0.02	0.01	0	0	0	--	0	0.67	63.99	3.2	6.4	0	38.41	0	0	0.01	0.02	0	0	--	1.01	0	0	0.01	1.16	1.16	12.46	0	1.05	--	0	--	--	0.05	0.38
garlic cloves, fresh	1.13	1.68	0.05	0.01	0.07	0.37	0.02	--	0.02	--	0.01	--	--	--	0.34	0.01	0	0	0	--	0	0.66	--	0	--	0	0.06	0	0	0.01	0.02	0.01	0	--	0.35	0	0	0	0.03	0.03	0.02	0.01	2.04	--	0	--	--	0.02	0.28
chicken breast, skinless	44.1	82.47	18.69	5.12	14.75	0.22	0	--	0	0	0	0	0	0	0.22	2.08	0.57	0.76	0.47	--	40.13	26.55	--	3.09	--	3.09	0	0.03	0.06	6.52	9.39	0.28	0.16	--	0	2.21	0.04	0.19	1.76	1.76	1.06	0.46	7.06	--	0.02	--	--	0.5	13.67
oil, coconut	3.45	29.77	29.77	26.86	0	0	0	0	0	0	0	0	0	0	0	3.45	2.98	0.2	0.06	0.01	0	0	--	0	--	0	0	0	0	0	0	0	0	--	0	0	0	0	0	0	0.02	0	0	--	0	--	--	0	0
pasta, fettuccine, dry, enriched	87	316.5	10.96	3.21	11.83	64.81	2.75	--	--	--	3.6	--	0.2	3.4	58.46	1.22	0.36	--	--	--	0.01	8.79	3.73	0.19	0.37	0	--	0.7	0.39	4.66	4.66	--	--	--	0.01	--	--	--	186.18	--	--	--	15.64	--	0.23	--	--	2.79	46.75
potato chips, lightly salted	45	252	143.33	22.23	3.02	24.09	1.89	--	--	--	0.15	--	0	0.15	22.05	15.93	2.47	6.72	5.59	0.1	0	0.61	0	0	--	0	0	0.07	0.08	2.46	2.46	0.29	0	--	12.28	0	0	3.47	26.1	26.1	9.95	0.37	10.8	--	0.13	0.03	--	0.64	27.9
[truncated: 12 more columns]

## Sheet: Day 3
Items	Wgt (g)	Cals (kcal)	FatCals (kcal)	SatCals (kcal)	Prot (g)	Carb (g)	TotFib (g)	TotSolFib (g)	Fib(16) (g)	SolFib(16) (g)	Sugar (g)	SugAdd (g)	MonSac (g)	Disacc (g)	OCarb (g)	Fat (g)	SatFat (g)	MonoFat (g)	PolyFat (g)	TransFat (g)	Chol (mg)	Water (g)	Vit A-IU (IU)	Vit A-RAE (mcg)	Caroten (mcg)	Retinol (mcg)	BetaCaro (mcg)	Vit B1 (mg)	Vit B2 (mg)	Vit B3 (mg)	Vit B3-NE (mg)	Vit B6 (mg)	Vit B12 (mcg)	Biot (mcg)	Vit C (mg)	Vit D-IU (IU)	Vit D-mcg (mcg)	Vit E-a-Toco (mg)	Folate (mcg)	Fol_DFE (mcg DFE)	Vit K (mcg)	Panto (mg)	Calc (mg)	Chrom (mcg)	Copp (mg)	Fluor (mg)	Iodine (mcg)	Iron (mg)	Magn (mg)
Day 3	1176.8	1949.4	677.12	256.64	95.01	228.78	20.59	0	1.14	0	56.93	2.99	2.93	20.79	134.88	75.26	28.52	27.43	7.73	1.54	185.66	660.27	1095.53	304.03	9.98	298.99	55.83	1.2	1.46	21.75	35.16	1.57	5.69	16.48	17.19	107.93	2.63	4.23	329.5	497.69	28.54	5.24	1026.07	0.03	0.88	0.02	--	22.56	262.71
Breakfast	335	462.45	93.13	38.3	19.2	73.82	9.24	--	0	0	16.12	--	0.58	15.54	48.46	10.35	4.26	3.29	2.13	0.22	20	226.42	536.21	157.89	1.25	157.27	10	0.14	0.47	5.58	9.8	0.69	1.32	15.89	0.5	99.58	2.49	0.65	115.77	180.57	0.5	2.25	437.7	--	0.3	--	--	14.08	130.35
cereal, Cheerios™	85	337.45	48.58	10.02	10.95	61.82	9.24	--	--	--	4.12	--	0.48	3.64	48.46	5.4	1.11	1.89	1.95	0	0	3.39	--	0	--	0	0	0.05	0.01	5.35	7.93	0.59	0	15.89	0	0	0	0.58	103.27	168.07	--	1.36	137.7	--	0.29	--	--	14.03	102.85
milk, 2%	250	125	44.55	28.28	8.25	12	0	--	0	0	12	--	0.09	11.91	0	4.95	3.14	1.4	0.18	0.21	20	223.02	536.21	157.89	1.25	157.27	10	0.1	0.46	0.23	1.87	0.1	1.32	--	0.5	99.58	2.49	0.07	12.5	12.5	0.5	0.89	300	--	0.01	--	--	0.05	27.5
Lunch	477.9	767.51	357.13	122.47	47.08	57.69	3.6	0	0.64	0	17	0	1.64	0.61	37.09	39.69	13.61	17.52	4.32	0.94	112.08	226.63	316.4	84.16	4.35	81.95	26.67	0.3	0.48	8.8	13.91	0.59	2.97	0.59	13.36	3.8	0.05	3.1	41.95	41.95	25	1.6	335.8	--	0.26	0.02	--	3.35	72.8
Hamburger hash	347.9	646.17	337.63	110.77	36.68	42.09	3.6	0	0.64	0	2.27	0	1.64	0.61	36.22	37.52	12.31	17.52	4.32	0.94	103.42	226.63	316.4	84.16	4.35	81.95	26.67	0.3	0.48	8.8	13.91	0.59	2.97	0.59	11.28	3.8	0.05	3.1	41.95	41.95	25	1.6	249.13	--	0.26	0.02	--	3.35	72.8
hash browns, from frozen	125	273.75	130.39	10.51	3.31	35.64	2.76	--	--	--	0.34	--	0.32	0	32.54	14.49	1.17	9.12	3.48	0.04	0	69.94	--	0	--	0	0	0.17	0.04	2.89	3.4	0.29	0	--	8.37	0	0	2.74	20	20	22.62	0.72	21.25	--	0.14	--	--	0.67	35
beef, lean ground	85.31	220.96	112.87	45.98	25.3	0	0	0	0	0	0	0	0	0	0	12.54	5.11	5.79	0.39	0.52	72.11	47.03	8.52	2.56	0	2.56	0	0.1	0.29	5.69	7.47	0.21	2.69	--	0	1.71	0	0.11	6.82	6.82	1.28	0.66	13.03	--	0.07	--	--	2.47	22.5
onion, from frozen	37.5	15	0.34	0.14	0.41	3.5	0.64	--	0.64	--	1.59	--	1.22	0.37	1.27	0.04	0.02	0	0.01	--	0	33.42	--	0.03	--	0	0.37	0.02	0.01	0.04	0.13	0.04	0	--	2.77	0	0	0.01	7.12	7.12	0.15	0.05	8.63	--	0.01	--	--	0.08	3.75
soup mix, onion, dehydrated	3.75	10.99	0.11	0.03	0.28	2.44	0.17	--	--	--	0.17	--	0	0.17	2.1	0.01	0	0	0.01	--	0	0.14	0.75	0.04	0.07	0	0.34	0.01	0.01	0.06	0.06	0.02	0	--	0.13	0	0	0	0	0	0.05	0.03	5.36	--	0.01	--	--	0.05	2.25
broth, beef, canned	34.63	1.73	0.03	0.02	0.32	0.12	0.03	--	0	0	0.08	--	0.07	0.01	0	0	0	0	0	0	0	33.89	--	0	--	0	0	0	0	0.1	0.1	0.01	0.02	--	0	0	0	0	0.35	0.35	0	0.01	1.38	--	0	--	--	0.03	1.04
water	31.25	0	0	0	0	0	0	0	0	0	0	0	0	0	0	0	0	0	0	0	0	31.22	0	0	0	0	0	0	0	0	0	0	0	--	0	0	0	0	0	0	0	0	0.94	--	0	0.02	--	0	0.31
cheese, cheddar, shredded	29.38	119.26	89.41	51.2	7.06	0.39	0	--	0	0	0.08	--	0.03	0.05	0.31	9.93	5.69	2.48	0.42	0.35	29.96	10.9	291.54	77.26	4.11	75.2	24.97	0.01	0.13	0.01	2.74	0.01	0.26	0.59	0	1.95	0.05	0.23	7.64	7.64	0.85	0.14	198.28	--	0.02	--	--	0.05	7.93
butter	0.63	4.48	4.48	2.89	0.01	0	0	--	0	0	0	--	--	--	0	0.51	0.32	0.13	0.02	0.03	1.34	0.1	15.59	4.27	0.16	4.19	0.99	0	0	0	0	0	0	--	0	0.15	0	0.01	0.02	0.02	0.04	0	0.15	--	0	--	--	0	0.01
salt, table	0.46	0	0	0	0	0	0	0	0	0	0	0	0	0	0	0	0	0	0	0	0	0	--	0	--	0	0	0	0	0	0	0	0	0	0	0	0	0	0	0	0	0	0.11	--	0	--	--	0	0
yogurt, greek, vanilla, 2%	130	121.33	19.5	11.7	10.4	15.6	0	0	0	0	14.73	--	--	--	0.87	2.17	1.3	--	--	--	8.67	--	0	0	0	0	0	--	--	--	--	--	--	--	2.08	--	--	--	--	--	--	--	86.67	--	--	--	--	0	--
Dinner	363.9	719.44	226.86	95.87	28.73	97.27	7.74	0	0.5	0	23.81	2.99	0.71	4.64	49.33	25.22	10.65	6.62	1.28	0.38	53.58	207.22	242.92	61.98	4.38	59.77	19.16	0.75	0.5	7.37	11.46	0.29	1.4	0	3.33	4.54	0.09	0.47	171.78	275.16	3.03	1.39	252.57	0.03	0.32	0	--	5.13	59.56
Spaghetti sauce	260.4	313.12	122	46.76	14.49	33.21	5.1	0	0.5	0	22.21	2.99	0.56	3.18	5.9	13.57	5.2	2.85	0.21	0.22	32.64	195.86	38.88	9.62	0.82	9.19	5.09	0.07	0.14	2.71	3.68	0.17	1.09	0	3.07	0.76	0	0.14	4.56	4.43	2.67	0.35	77.17	0.03	0.05	0	--	2.38	14.11
onion, fresh, chopped	16.9	6.76	0.15	0.06	0.19	1.58	0.29	--	0.29	--	0.72	--	0.55	0.17	0.57	0.02	0.01	0	0	--	0	15.06	--	0.01	--	0	0.17	0.01	0	0.02	0.06	0.02	0	--	1.25	0	0	0	3.21	3.21	0.07	0.02	3.89	--	0.01	--	--	0.04	1.69
beef, lean ground	38	98.04	50.79	20.41	11.02	0	0	0	0	0	0	0	0	0	0	5.64	2.27	2.56	0.16	0.18	30.06	21.09	3.8	1.14	0	1.14	0	0.06	0.13	2.67	3.56	0.13	1.09	--	0	0.76	0	0.05	0.13	0	0.65	0.32	5.39	--	0.04	--	--	1.07	10.81
sugar, white, granulated	3	11.61	0	0	0	3	0	0	0	0	2.99	2.99	0	2.99	0.01	0	0	0	0	0	0	0	0	0	0	0	0	0	0	0	0	0	0	--	0	0	0	0	0	0	0	0	0.03	0.01	0	0	--	0	0
oregano, ground	0.3	0.79	0.12	0.04	0.03	0.21	0.13	--	0.13	--	0.01	--	0.01	0	0.07	0.01	0	0	0	0	0	0.03	5.1	0.25	0.51	0	3.02	0	0	0.01	0.02	0	0	--	0.01	0	0	0.05	0.71	0.71	1.87	0	4.79	--	0	--	--	0.11	0.81
garlic powder	1	3.31	0.07	0.02	0.17	0.73	0.09	--	0.09	--	0.02	0	0	0.02	0.61	0.01	0	0	0	0	0	0.06	0	0	0	0	0	0	0	0.01	0.03	0.02	0	--	0.01	0	0	0.01	0.47	0.47	0	0.01	0.79	--	0.01	--	--	0.06	0.77
spaghetti sauce, onion & garlic	200	184	62.28	20.77	3.08	27.7	4.6	--	--	--	18.46	--	--	--	4.64	6.92	2.31	--	--	0	0	159.4	--	--	--	--	--	--	--	--	--	--	--	--	1.8	0	0	--	--	--	--	--	62	--	--	--	--	1.1	--
salt, table	0	0	0	0	0	0	0	0	0	0	0	0	0	0	0	0	0	0	0	0	0	0	--	0	--	0	0	0	0	0	0	0	0	0	0	0	0	0	0	0	0	0	0	--	0	--	--	0	0
butter, unsalted	1.2	8.6	8.6	5.45	0.01	0	0	0	0	0	0	0	--	--	0	0.97	0.61	0.28	0.04	0.04	2.58	0.22	29.99	8.21	0.31	8.05	1.9	0	0	0	0	0	0	--	0	0	0	0.03	0.04	0.04	0.08	0	0.29	0.01	0	0	--	0	0.02
pasta, spaghetti, dry, enriched	59.5	220.75	8.09	1.48	7.76	44.43	1.9	--	--	--	1.59	--	0.14	1.45	40.94	0.9	0.16	0.1	0.34	0	0	5.89	--	0	--	0	0	0.63	0.21	3.99	5.77	0.08	0	--	0	0	0	0.07	150.53	248.41	0.06	0.89	12.5	--	0.17	--	--	1.96	31.54
cheese, parmesan, dried, grated	18	75.6	45.1	24.9	5.12	2.5	0	--	0	0	0.01	--	0.01	0	2.49	5.01	2.77	1.28	0.25	0.16	15.48	4.08	178.05	47.16	2.52	45.9	13.14	0	0.06	0.01	1.08	0.01	0.25	--	0	3.78	0.09	0.1	1.08	1.08	0.31	0.08	153.54	--	0.01	--	--	0.09	6.12
cookie, chocolate chip	26	109.98	51.67	22.72	1.36	17.12	0.74	--	--	--	--	--	--	--	--	5.74	2.52	2.39	0.48	--	5.46	1.39	25.98	5.2	1.04	4.68	0.94	0.04	0.09	0.66	0.93	0.01	0.05	--	0.26	0	0	0.17	15.6	21.24	--	0.07	9.36	--	0.09	--	--	0.7	7.8
[truncated: 12 more columns]

## Sheet: Day 4
Items	Wgt (g)	Cals (kcal)	FatCals (kcal)	SatCals (kcal)	Prot (g)	Carb (g)	TotFib (g)	TotSolFib (g)	Fib(16) (g)	SolFib(16) (g)	Sugar (g)	SugAdd (g)	MonSac (g)	Disacc (g)	OCarb (g)	Fat (g)	SatFat (g)	MonoFat (g)	PolyFat (g)	TransFat (g)	Chol (mg)	Water (g)	Vit A-IU (IU)	Vit A-RAE (mcg)	Caroten (mcg)	Retinol (mcg)	BetaCaro (mcg)	Vit B1 (mg)	Vit B2 (mg)	Vit B3 (mg)	Vit B3-NE (mg)	Vit B6 (mg)	Vit B12 (mcg)	Biot (mcg)	Vit C (mg)	Vit D-IU (IU)	Vit D-mcg (mcg)	Vit E-a-Toco (mg)	Folate (mcg)	Fol_DFE (mcg DFE)	Vit K (mcg)	Panto (mg)	Calc (mg)	Chrom (mcg)	Copp (mg)	Fluor (mg)	Iodine (mcg)	Iron (mg)	Magn (mg)
Day 4	1125.82	2136.27	808.63	290.65	89.82	242.42	15.7	0.06	6.15	0	79.02	17.46	12.15	49.06	138.75	90.29	32.29	26.72	23.04	0.94	543.38	589.22	8604.19	649.28	774.67	261.82	4576.01	1.05	1.5	29.93	45.15	2.06	1.53	20	86.32	100.78	2.43	9.58	343.14	430.1	184.31	5.82	474.73	0.66	1.09	0	53.39	13.38	253.09
Breakfast	221.5	398.37	170.59	75.21	19.21	36.55	2.95	0.06	0.77	0	6.33	0	2.88	3.45	26.08	19.09	8.36	6.27	3.09	0.36	392.36	143.09	1513.52	261.99	76.9	223.54	400	0.36	0.71	3.37	6.21	0.31	0.93	20	68.15	90.79	2.22	1.77	135.16	180.64	3.8	2.02	119.05	0.51	0.2	0	53	4.44	44.91
Scrambled eggs	146.03	158.21	86.89	28.37	13.1	4.06	0.76	0.06	0.77	0	1.3	0	1.3	0	0.82	9.65	3.15	3.67	1.94	0.04	372	116.75	1276.86	197.22	74.44	160	385.04	0.06	0.48	0.5	3.31	0.27	0.89	20	68.15	82	2	1.41	62.94	62.94	3.01	1.65	64.64	0.4	0.11	0	53	2.05	18.98
egg, raw	100	143	85.59	28.13	12.56	0.72	0	0	--	--	0.37	--	0.37	0	0.35	9.51	3.13	3.66	1.91	0.04	372	76.15	540	160.37	0.75	160	0	0.04	0.46	0.07	2.79	0.17	0.89	20	0	82	2	1.05	47	47	0.3	1.53	56	0.4	0.07	0	53	1.75	12
bell pepper, yellow, fresh	21.9	5.91	0.41	0.06	0.22	1.38	0.2	0.06	0.2	--	--	--	--	--	--	0.05	0.01	--	--	0	0	20.15	43.8	2.19	4.38	0	26.28	0.01	0.01	0.19	0.24	0.04	0	--	40.19	0	0	--	5.69	5.69	--	0.04	2.41	--	0.02	--	--	0.1	2.63
black pepper	1	2.51	0.29	0.13	0.1	0.64	0.25	--	0.27	--	0.01	--	0.01	0	0.38	0.03	0.01	0.01	0.01	0	0	0.12	5.4	0.27	0.54	0	3.1	0	0	0.01	0.02	0	0	--	0	0	0	0.01	0.17	0.17	1.64	0.01	4.43	--	0.01	--	--	0.1	1.71
salt, table	1.1	0	0	0	0	0	0	0	0	0	0	0	0	0	0	0	0	0	0	0	0	0	--	0	--	0	0	0	0	0	0	0	0	0	0	0	0	0	0	0	0	0	0.26	--	0	--	--	0	0.01
bell pepper, red, fresh	21.9	6.79	0.59	0.05	0.22	1.32	0.31	--	0.31	--	0.92	--	0.92	0	0.09	0.07	0.01	0	0.02	--	0	20.19	687.66	34.38	68.77	0	355.66	0.01	0.02	0.21	0.26	0.06	0	--	27.97	0	0	0.35	10.07	10.07	1.07	0.07	1.53	--	0	--	--	0.09	2.63
cooking spray, canola oil	0.13	0	0	0	0	0	0	0	0	0	0	0	0	0	0	0	0	0	0	0	0	0.13	0	0	0	0	0	--	--	--	--	--	--	--	0	--	--	--	--	--	--	--	0	--	--	--	--	0	--
bread, white, sliced	66	172.26	15.8	3.81	6.03	32.48	2.19	--	--	--	5.03	--	1.58	3.45	25.26	1.76	0.42	0.39	0.87	0.01	0	24.64	--	0	--	0	0	0.3	0.22	2.87	2.87	0.03	0.03	--	0	8.79	0.22	0.15	71.94	117.41	0.13	0.35	52.14	--	0.09	--	--	2.4	25.74
butter, unsalted	9.47	67.9	67.9	43.03	0.08	0.01	0	0	0	0	0.01	0	--	--	0	7.68	4.78	2.22	0.29	0.31	20.36	1.7	236.66	64.77	2.46	63.54	14.96	0	0	0	0.02	0	0.02	--	0	0	0	0.22	0.28	0.28	0.66	0.01	2.27	0.11	0	0	--	0	0.19
Lunch	371.56	865.64	384.99	111.92	33.2	89.96	6.06	0	3.52	0	37.01	17.46	9.06	19.06	46.89	43.05	12.44	12.87	13.67	0.29	69.23	172.81	2850.62	157.85	280.69	17.51	1673.53	0.27	0.32	11.51	17.08	0.6	0.37	--	9.53	8.94	0.21	3.95	111.55	139.28	176.46	1.13	291.9	0.12	0.42	0	--	5.77	97.8
Sweet and spicy chicken	200.77	339.94	200.64	52.61	22.92	12.32	1.81	0	1.69	0	9.28	0	8.83	0.43	1.23	22.41	5.85	4.95	10.62	0.05	66.16	140.17	2817.3	147.98	280.64	7.66	1672	0.1	0.16	10.06	14.51	0.56	0.26	--	9.4	4.66	0.1	2.2	60.8	60.8	168.56	0.88	58.69	0.03	0.13	0	--	1.81	52.14
mayonnaise, food service	21.88	148.79	147.4	23.05	0.21	0.12	0	--	0	0	0.12	--	0.02	0.11	0	16.38	2.56	3.69	9.78	0.04	9.19	4.74	15.31	3.5	0.44	3.28	1.31	0	0	0	0.05	0	0.03	--	0	1.53	0.04	0.72	1.09	1.09	35.67	0.04	1.75	--	0	--	--	0.05	0.22
cucumber, fresh, without skin	27.45	3.29	0.4	0.03	0.16	0.59	0.19	--	0.19	--	0.38	--	0.38	0	0.02	0.04	0	0	0	--	0	26.55	21.96	1.1	2.2	0	8.51	0.01	0.01	0.01	0.04	0.01	0	--	0.88	0	0	0.01	3.84	3.84	1.98	0.07	3.84	--	0.02	--	--	0.06	3.29
honey, extracted	4.03	12.25	0	0	0.01	3.32	0.01	--	--	--	3.31	--	3.22	0.09	0	0	0	0	0	0	0	0.69	--	0	--	0	0	0	0	0	0.01	0	0	--	0.02	0	0	0	0.08	0.08	0	0	0.24	--	0	--	--	0.02	0.08
cayenne chili pepper	0.08	0.27	0.13	0.02	0.01	0.05	0.02	--	0.02	--	0.01	--	--	--	0.02	0.01	0	0	0.01	--	0	0.01	35.12	1.76	3.51	0	18.43	0	0	0.01	0.01	0	0	--	0.06	0	0	0.03	0.09	0.09	0.07	--	0.12	--	0	--	--	0.01	0.13
black pepper, ground	0.22	0.54	0.06	0.03	0.02	0.14	0.05	--	0.05	--	0	0	0	0	0.08	0.01	0	0	0	0	0	0.03	1.18	0.06	0.12	0	0.67	0	0	0	0	0	0	--	0	0	0	0	0.04	0.04	0.35	0	0.96	0.03	0	0	--	0.02	0.37
oil, coconut	2.81	24.27	24.27	21.9	0	0	0	0	0	0	0	0	0	0	0	2.81	2.43	0.16	0.05	0.01	0	0	--	0	--	0	0	0	0	0	0	0	0	--	0	0	0	0	0	0	0.01	0	0	--	0	--	--	0	0
chicken breast, skinless	62.61	117.07	26.54	7.27	20.94	0.32	0	--	0	0	0	0	0	0	0.32	2.95	0.81	1.08	0.67	--	56.97	37.7	--	4.38	--	4.38	0	0.05	0.08	9.25	13.32	0.4	0.23	--	0	3.13	0.06	0.26	2.5	2.5	1.5	0.65	10.02	--	0.03	--	--	0.71	19.41
salsa	51.33	14.89	0.79	0.14	0.79	3.45	0.92	--	0.82	--	2.02	--	1.9	0.12	0.5	0.09	0.02	0.01	0.06	--	0	45.77	246.38	12.32	24.64	0	147.82	0.02	0.02	0.57	0.69	0.09	0	--	0.98	0	0	0.63	2.05	2.05	2.16	0.1	15.4	--	0.03	--	--	0.21	7.7
honey, extracted	4.03	12.25	0	0	0.01	3.32	0.01	--	--	--	3.31	--	3.22	0.09	0	0	0	0	0	0	0	0.69	--	0	--	0	0	0	0	0	0.01	0	0	--	0.02	0	0	0	0.08	0.08	0	0	0.24	--	0	--	--	0.02	0.08
cayenne chili pepper	0.08	0.27	0.13	0.02	0.01	0.05	0.02	--	0.02	--	0.01	--	--	--	0.02	0.01	0	0	0.01	--	0	0.01	35.12	1.76	3.51	0	18.43	0	0	0.01	0.01	0	0	--	0.06	0	0	0.03	0.09	0.09	0.07	--	0.12	--	0	--	--	0.01	0.13
spinach, fresh	26.25	6.04	0.92	0.15	0.75	0.95	0.58	--	0.58	--	0.11	--	0.09	0.02	0.27	0.1	0.02	0	0.04	--	0	23.99	2462.25	123.11	246.23	0	1476.82	0.02	0.05	0.19	0.36	0.05	0	--	7.38	0	0	0.53	50.93	50.93	126.76	0.02	25.99	--	0.03	--	--	0.71	20.74
tortilla	70	196	44.1	22.05	4.9	31.5	1.4	--	--	--	0.7	--	--	--	29.4	4.9	2.45	--	--	0	0	--	0	0	0	0	0	--	--	--	--	--	--	--	0	--	--	--	--	--	--	--	175	--	--	--	--	1.89	--
Chocolate muffin	100.79	329.7	140.25	37.26	5.38	46.14	2.85	0	1.83	0	27.03	17.46	0.23	18.63	16.26	15.74	4.14	7.92	3.05	0.24	3.06	32.64	33.32	9.87	0.05	9.84	1.53	0.17	0.16	1.46	2.57	0.03	0.11	--	0.13	4.28	0.11	1.75	50.75	78.48	7.89	0.25	58.22	0.09	0.29	0	--	2.08	45.66
flour, all purpose, white	22	80.08	4.93	0.74	2.66	15.71	0.59	--	0.59	--	0.13	--	0.01	0.12	14.99	0.55	0.08	0.03	0.17	0	0	2.99	--	0	--	0	0	0.15	0.08	1.28	1.78	0.01	0	--	0	0	0	0.01	45.99	73.72	0.07	0.1	3.17	--	0.04	--	--	1.06	6.28
sugar, white, granulated	17.5	67.73	0	0	0	17.5	0	0	0	0	17.46	17.46	0	17.46	0.03	0	0	0	0	0	0	0	0	0	0	0	0	0	0	0	0	0	0	--	0	0	0	0	0	0	0	0	0.17	0.09	0	0	--	0.01	0
baking chips, semisweet chocolate	11.09	53.25	29.95	17.72	0.47	7.09	0.65	--	--	--	6.05	--	--	--	0.39	3.33	1.97	1.11	0.11	--	0	0.08	--	0	--	0	0	0.01	0.01	0.05	0.16	0	0	--	0	0	0	0.03	1.44	1.44	0.62	0.01	3.55	--	0.08	--	--	0.35	12.76
cocoa powder, unsweetened	3.75	8.55	4.62	2.72	0.74	2.17	1.39	--	1.25	--	0.07	--	--	--	0.72	0.51	0.3	0.17	0.02	--	0	0.11	--	0	--	0	0	0	0.01	0.08	0.27	0	0	--	0	0	0	0	1.2	1.2	0.09	0.01	4.8	--	0.14	--	--	0.52	18.71
yogurt, plain	22.05	11.03	3.93	2.59	1.01	0.75	0	0	0	0	0.75	--	0.21	0.54	0	0.44	0.29	0.11	0.01	0.01	2.21	19.66	10.28	3.09	0	3.09	1.1	0.01	0.04	0.02	0.23	0.01	0.05	--	0.11	0	0	0.01	1.1	1.1	0.04	0.09	32.41	--	0	--	--	0.03	2.43
milk, 2%	10.74	5.37	1.91	1.22	0.35	0.52	0	--	0	0	0.52	--	0	0.51	0	0.21	0.14	0.06	0.01	0.01	0.86	9.58	23.04	6.78	0.05	6.76	0.43	0	0.02	0.01	0.08	0	0.06	--	0.02	4.28	0.11	0	0.54	0.54	0.02	0.04	12.89	--	0	--	--	0	1.18
extract, vanilla	0.36	1.03	0	0	0	0.05	0	--	0	0	0.05	--	--	--	0	0	0	0	0	--	0	0.19	--	0	--	0	0	0	0	0	0	0	0	--	0	0	0	0	0	0	0	0	0.04	--	0	--	--	0	0.04
oil, canola	9.59	84.91	84.91	6.36	0	0	0	0	0	0	0	0	0	0	0	9.59	0.71	6.07	2.7	0.22	0	0	--	0	--	0	0	0	0	0	0	0	0	--	0	0	0	1.68	0	0	6.84	0	0	--	0	--	--	0	0
baking chips, semisweet chocolate	3.7	17.75	9.99	5.91	0.16	2.36	0.22	--	--	--	2.02	--	--	--	0.13	1.11	0.66	0.37	0.04	--	0	0.03	--	0	--	0	0	0	0	0.02	0.05	0	0	--	0	0	0	0.01	0.48	0.48	0.21	0	1.18	--	0.03	--	--	0.12	4.25
Dinner	532.77	872.26	253.05	103.52	37.41	115.91	6.69	0	1.86	0	35.68	0	0.21	26.55	65.78	28.15	11.5	7.58	6.27	0.3	81.79	273.31	4240.06	229.43	417.08	20.77	2502.49	0.41	0.47	15.05	21.87	1.16	0.22	--	8.64	1.05	0	3.86	96.42	110.18	4.05	2.68	63.78	0.02	0.47	0	0.39	3.16	110.38
Thai peanut chicken	350.77	512.78	173.76	79.14	31.65	53.25	5.64	0	1.23	0	28.67	0	0	19.84	11.16	19.34	8.79	5.3	3.5	0.07	81.79	169.5	4240.06	229.4	417.08	20.77	2502.17	0.27	0.35	13.4	19.44	1	0.22	--	8.64	1.05	0	3.02	66	66	0.53	1.99	44.62	0.02	0.34	0	0.39	1.91	87.9
chicken breast, skinless	105	126	24.76	5.32	23.62	0	0	0	0	0	0	0	0	0	0	2.75	0.59	0.72	0.45	0.01	76.65	77.59	24.48	7.35	0	7.35	0	0.1	0.19	10.08	15.03	0.85	0.22	--	0	1.05	0	0.59	9.45	9.45	0.21	1.57	5.25	--	0.04	--	--	0.39	29.4
coconut cream, canned	38.52	137.52	56.54	53.64	0.45	20.5	0.08	--	0.08	--	19.84	--	0	19.84	0.58	6.28	5.96	0.26	0.06	0	0	11.16	0	0	0	0	0	0.01	0.02	0.01	0.09	0.01	0	--	0	0	0	0.05	5.39	5.39	0.04	0.06	1.54	--	0.09	--	0.39	0.05	6.55
hoisin sauce	28	61.6	8.54	1.43	0.93	12.34	0.78	--	--	--	7.63	--	--	--	3.93	0.95	0.16	0.27	0.48	--	0.84	12.38	--	0.09	--	0	1.12	0	0.06	0.33	0.33	0.02	0	--	0.11	0	0	0.08	6.44	6.44	0.14	0.02	8.96	--	0.04	--	--	0.28	6.72
peanut butter, natural	14.4	84.24	64.36	8.93	3.41	3.1	1.15	--	1.15	--	0.6	--	--	--	1.34	7.15	0.99	3.55	2.26	--	0	0.22	--	0	--	0	0	0.06	0.01	1.95	2.49	0.04	0	--	0	0	0	1.01	20.88	20.88	0	0.2	7.78	--	0.1	--	--	0.33	25.34
curry paste, red	4.2	5.4	0	0	0.18	0.78	0.3	--	--	--	0.3	--	--	--	0.18	0	0	0	0	0	0	--	0	0	0	0	0	--	--	--	--	--	--	--	0	--	--	--	--	--	--	--	0	--	--	--	--	0.05	--
vegetables, mixed, frozen	82	59.04	3.84	0.72	2.73	11.05	3.28	--	--	--	--	--	--	--	--	0.43	0.08	0.03	0.19	--	0	67.31	4165.6	208.28	416.56	0	2497.89	0.1	0.07	1.03	1.49	0.08	0	--	8.53	0	0	1.25	23.78	23.78	--	0.13	20.5	--	0.08	--	--	0.78	19.68
broth, chicken	70.97	3	1.35	0	0.3	0.3	0	0	0	0	0.3	0	--	--	0	0.15	0	--	--	0	0	--	0	0	0	0	0	--	--	--	--	--	--	--	0	--	--	--	--	--	--	--	0	--	--	--	--	0	--
starch, corn	5.68	21.64	0.03	0	0.01	5.18	0.05	--	--	--	0	0	0	0	5.13	0	0	0	0	--	0	0.47	--	0	--	0	0	0	0	0	0	0	0	--	0	0	0	0	0	0	0	0	0.11	--	0	--	--	0.03	0.17
butter, unsalted	2	14.34	14.34	9.09	0.02	0	0	0	0	0	0	0	--	--	0	1.62	1.01	0.47	0.06	0.07	4.3	0.36	49.98	13.68	0.52	13.42	3.16	0	0	0	0	0	0	--	0	0	0	0.05	0.06	0.06	0.14	0	0.48	0.02	0	0	--	0	0.04
rice, white, long grain	150	195	3.78	1.04	4.04	42.25	0.63	--	0.63	--	0.07	--	--	--	41.55	0.42	0.12	0.13	0.11	--	0	102.66	--	0	--	0	0	0.03	0.02	0.6	1.38	0.14	0	--	0	0	0	0.06	4.5	4.5	0	0.58	15	--	0.1	--	--	0.3	18
cookie, shortbread, plain	32	164.48	75.51	23.34	1.72	20.41	0.42	--	--	--	6.93	--	0.21	6.72	13.07	8.39	2.59	2.15	2.66	0.23	0	1.15	--	0.03	--	0	0.32	0.11	0.1	1.05	1.05	0.02	0	--	0	0	0	0.78	25.92	39.68	3.52	0.1	4.16	--	0.03	--	--	0.95	4.48
[truncated: 12 more columns]

## Sheet: Day 5
Items	Wgt (g)	Cals (kcal)	FatCals (kcal)	SatCals (kcal)	Prot (g)	Carb (g)	TotFib (g)	TotSolFib (g)	Fib(16) (g)	SolFib(16) (g)	Sugar (g)	SugAdd (g)	MonSac (g)	Disacc (g)	OCarb (g)	Fat (g)	SatFat (g)	MonoFat (g)	PolyFat (g)	TransFat (g)	Chol (mg)	Water (g)	Vit A-IU (IU)	Vit A-RAE (mcg)	Caroten (mcg)	Retinol (mcg)	BetaCaro (mcg)	Vit B1 (mg)	Vit B2 (mg)	Vit B3 (mg)	Vit B3-NE (mg)	Vit B6 (mg)	Vit B12 (mcg)	Biot (mcg)	Vit C (mg)	Vit D-IU (IU)	Vit D-mcg (mcg)	Vit E-a-Toco (mg)	Folate (mcg)	Fol_DFE (mcg DFE)	Vit K (mcg)	Panto (mg)	Calc (mg)	Chrom (mcg)	Copp (mg)	Fluor (mg)	Iodine (mcg)	Iron (mg)	Magn (mg)
Day 5	1046.33	1990.81	689.02	227.29	94.72	232.76	12.46	0.67	8.92	0	87.91	23.29	9.83	27.12	132.36	77.06	25.25	28.86	16.65	0.96	220.73	482.3	8368.36	549.26	784.73	156.84	3744.94	1.58	1.18	20.36	33.58	1.55	3.28	2.62	59.3	39.9	0.97	6.91	224.57	319.99	91.76	3.5	579.33	0.16	0.77	0.01	4.42	9.46	158.82
Breakfast	245	471.33	112.88	33.08	21.35	70	3.5	0	0	0	36.28	--	--	--	30.22	12.54	3.68	2.63	4.38	--	13.42	2.8	0	0	0	0	0	--	--	--	--	--	0	--	2.8	0	0	--	--	--	--	--	116.67	--	--	--	--	0	--
granola	70	308	86.63	17.33	7.35	49	3.5	--	--	--	16.45	--	--	--	29.05	9.63	1.93	2.63	4.38	--	1.75	2.8	--	--	--	--	--	--	--	--	--	--	0	--	0	0	0	--	--	--	--	--	--	--	--	--	--	--	--
yogurt, greek, vanilla, 2%	175	163.33	26.25	15.75	14	21	0	0	0	0	19.83	--	--	--	1.17	2.92	1.75	--	--	--	11.67	--	0	0	0	0	0	--	--	--	--	--	--	--	2.8	--	--	--	--	--	--	--	116.67	--	--	--	--	0	--
Lunch	361	574.29	182.37	69.82	31.43	65.97	3.39	0	3.36	0	9.69	0	3.92	2.47	52.88	20.44	7.76	4.9	6.38	0.34	79.56	236.4	7415.12	397.09	731.14	31.48	3429.42	0.82	0.4	9.73	15.9	1	0.6	0	42.31	18.59	0.5	1.53	39.63	39.63	33.63	2	67.49	--	0.28	--	--	2.38	68.2
Pork Stir Fry	235	261.03	94.24	55.64	26.78	15.23	1.45	0	1.41	0	6.35	0	2.64	0.47	7.43	10.65	6.18	2.86	0.86	0.23	74.1	176.78	777.83	62.95	68.32	28.75	359.01	0.77	0.34	8.54	13.85	0.85	0.56	0	41.06	17.96	0.48	0.69	21.27	21.27	2.77	1.17	30.29	--	0.11	--	--	1.44	48.1
pork chop, blade loin, raw, lean	113.76	139.93	38.7	14.17	24.29	0.93	0	0	0	0	0	0	0	0	0.93	4.3	1.57	1.86	0.59	0.04	65.98	82.98	10.24	3.41	0	3.41	0	0.72	0.27	7.79	12.61	0.65	0.56	--	0	17.06	0.46	0.2	0	0	0	0.98	6.83	--	0.06	--	--	0.88	25.03
soy sauce	18.9	10.02	0.97	0.12	1.54	0.93	0.11	--	0.11	--	0.08	--	0.06	0.02	0.75	0.11	0.01	0.02	0.05	--	0	13.45	--	0	--	0	0	0.01	0.03	0.42	0.72	0.03	0	--	0	0	0	0	2.65	2.65	0	0.06	6.24	--	0.01	--	--	0.27	13.99
vinegar	6.61	1.19	0	0	0	0	0	--	0	0	0	--	--	--	0	0	0	0	0	0	0	6.26	--	0	--	0	0	0	0	0	0	0	0	--	0	0	0	0	0	0	0	0	0.4	--	0	--	--	0	0.07
sugar, powdered	3.28	12.77	0	0	0	3.27	0	--	0	0	3.21	--	--	--	0.06	0	0	0	0	0	0	0.01	--	0	--	0	0	0	0	0	0	0	0	--	0	0	0	0	0	0	0	0	0.03	--	0	--	--	0	0
garlic cloves, fresh	1.31	1.96	0.06	0.01	0.08	0.43	0.03	--	0.03	--	0.01	--	--	--	0.39	0.01	0	0	0	--	0	0.77	--	0.01	--	0	0.07	0	0	0.01	0.02	0.02	0	--	0.41	0	0	0	0.04	0.04	0.02	0.01	2.38	--	0	--	--	0.02	0.33
chili peppers, red, crushed flakes	0.11	0.35	0.17	0.03	0.01	0.06	0.03	--	0.03	--	0.01	0	--	--	0.02	0.02	0	0	0.01	0	0	0.01	45.52	2.28	4.55	0	23.89	0	0	0.01	0.01	0	0	--	0.08	0	0	0.03	0.12	0.12	0.09	--	0.16	--	0	--	--	0.01	0.17
onion, fresh, chopped	43.75	17.5	0.39	0.17	0.48	4.09	0.74	--	0.74	--	1.86	--	1.42	0.43	1.49	0.04	0.02	0.01	0.01	--	0	38.99	--	0.04	--	0	0.44	0.02	0.01	0.05	0.15	0.05	0	--	3.24	0	0	0.01	8.31	8.31	0.18	0.05	10.06	--	0.02	--	--	0.09	4.38
bell pepper, green, fresh, chopped	17.94	3.59	0.27	0.09	0.15	0.83	0.25	--	0.25	--	0.43	--	0.41	0.02	0.15	0.03	0.01	0	0.01	--	0	16.84	64.58	3.23	6.46	0	37.31	0.01	0.01	0.09	0.12	0.04	0	--	14.42	0	0	0.07	1.79	1.79	1.33	0.02	1.79	--	0.01	--	--	0.06	1.79
bell pepper, red, fresh, chopped	17.94	5.56	0.48	0.04	0.18	1.08	0.25	--	0.25	--	0.75	--	0.75	0	0.08	0.05	0	0	0.01	--	0	16.54	563.29	28.16	56.33	0	291.33	0.01	0.02	0.18	0.21	0.05	0	--	22.91	0	0	0.28	8.25	8.25	0.88	0.06	1.26	--	0	--	--	0.08	2.15
butter	3.78	27.08	27.08	17.46	0.03	0	0	--	0	0	0	--	--	--	0	3.06	1.94	0.79	0.11	0.18	8.12	0.6	94.2	25.83	0.98	25.34	5.97	0	0	0	0.01	0	0.01	--	0	0.9	0.02	0.09	0.11	0.11	0.26	0	0.91	--	0	--	--	0	0.08
starch, corn	3.94	15	0.02	0	0.01	3.59	0.04	--	--	--	0	0	0	0	3.56	0	0	0	0	--	0	0.33	--	0	--	0	0	0	0	0	0	0	0	--	0	0	0	0	0	0	0	0	0.08	--	0	--	--	0.02	0.12
oil, coconut	3.02	26.09	26.09	23.54	0	0	0	0	0	0	0	0	0	0	0	3.02	2.62	0.18	0.05	0.01	0	0	--	0	--	0	0	0	0	0	0	0	0	--	0	0	0	0	0	0	0.02	0	0	--	0	--	--	0	0
salt, table	0.66	0	0	0	0	0	0	0	0	0	0	0	0	0	0	0	0	0	0	0	0	0	--	0	--	0	0	0	0	0	0	0	0	0	0	0	0	0	0	0	0	0	0.16	--	0	--	--	0	0.01
rice, white, dry, long grain	57	208.05	3.39	0.92	4.06	45.57	0.55	--	0.55	--	0.07	--	--	--	44.95	0.38	0.1	0.12	0.1	--	0	6.62	--	0	--	0	0	0.04	0.03	0.91	1.7	0.09	0	--	0	0	0	0.06	4.56	4.56	0.06	0.58	15.96	--	0.13	--	--	0.46	14.25
salad dressing, ranch	21	88.41	84.18	13.16	0.28	1.21	0	0	0	0	0.98	--	0.3	0.69	0.22	9.35	1.46	1.92	5.39	0.12	5.46	9.63	13.29	2.94	0.42	2.73	2.73	0	0.02	0.01	0.01	0.01	0.04	--	0	0.63	0.02	0.47	0.84	0.84	26.29	0.06	5.88	--	0	--	--	0.06	1.05
carrots, baby	48	16.8	0.56	0.1	0.31	3.96	1.39	--	1.39	--	2.28	--	0.98	1.31	0.28	0.06	0.01	0	0.03	--	0	43.37	6624	331.2	662.4	0	3067.68	0.01	0.02	0.27	0.33	0.05	0	--	1.25	0	0	0.32	12.96	12.96	4.51	0.19	15.36	--	0.05	--	--	0.43	4.8
Dinner	440.32	945.19	393.78	124.39	41.94	96.79	5.57	0.67	5.56	0	41.94	23.29	5.91	24.66	49.26	44.08	13.82	21.33	5.9	0.62	127.76	243.11	953.24	152.17	53.58	125.35	315.52	0.76	0.78	10.63	17.68	0.56	2.67	2.62	14.19	21.31	0.47	5.38	184.93	280.35	58.13	1.5	395.17	0.16	0.48	0.01	4.42	7.07	90.62
Lasagna	336	624.73	260.47	111.74	37.75	53.51	4.14	0.67	4.13	0	15.82	0	5.87	1.25	33.52	29.04	12.42	12.48	1.72	0.31	96.15	211.3	877.85	132.26	52.49	105.99	308.29	0.59	0.64	9.18	15.49	0.51	2.6	0.95	13.45	10.47	0.21	2.81	132.17	199.23	44.23	1.24	311.5	0.01	0.43	0.01	--	5.69	81.58
beef, ground crumble, lean	63.11	162.82	84.34	33.89	18.3	0	0	0	0	0	0	0	0	0	0	9.37	3.77	4.25	0.27	0.3	49.92	35.03	6.3	1.89	0	1.89	0	0.1	0.21	4.43	5.92	0.22	1.81	--	0	1.26	0	0.08	0.22	0	1.07	0.53	8.95	--	0.06	--	--	1.78	17.95
onion, fresh, chopped	9.71	3.88	0.09	0.04	0.11	0.91	0.17	--	0.17	--	0.41	--	0.32	0.1	0.33	0.01	0	0	0	--	0	8.65	--	0.01	--	0	0.1	0	0	0.01	0.03	0.01	0	--	0.72	0	0	0	1.84	1.84	0.04	0.01	2.23	--	0	--	--	0.02	0.97
garlic cloves, fresh	0.58	0.87	0.03	0	0.04	0.19	0.01	--	0.01	--	0.01	--	--	--	0.17	0	0	0	0	--	0	0.34	--	0	--	0	0.03	0	0	0	0.01	0.01	0	--	0.18	0	0	0	0.02	0.02	0.01	0	1.05	--	0	--	--	0.01	0.15
tomato sauce, canned	30.18	7.24	0.81	0.11	0.36	1.6	0.43	--	0.41	--	1.07	--	1.05	0.02	0.1	0.09	0.01	0.01	0.04	--	0	27.54	132.77	6.64	13.28	0	78.15	0.01	0.02	0.3	0.35	0.03	0	--	1.81	0	0	0.43	2.72	2.72	0.84	0.09	4.22	--	0.03	--	--	0.29	4.53
tomatoes, crushed, canned	95.15	30.45	2.4	0.34	1.56	6.94	1.81	--	1.81	--	4.19	--	4.16	0.02	0.94	0.27	0.04	0.04	0.1	--	0	85.1	209.33	10.47	20.93	0	122.74	0.07	0.05	1.16	1.35	0.14	0	--	8.75	0	0	1.19	12.37	12.37	5.04	0.26	32.35	--	0.17	--	--	1.24	19.03
sugar, powdered	8.74	33.99	0	0	0	8.72	0	--	0	0	8.55	--	--	--	0.17	0	0	0	0	0	0	0.02	--	0	--	0	0	0	0	0	0	0	0	--	0	0	0	0	0	0	0	0	0.09	--	0	--	--	0.01	0
basil, dried	0.49	1.13	0.18	0.09	0.11	0.23	0.18	--	0.2	--	0.01	--	0.01	0	0.04	0.02	0.01	0.01	0	0	0	0.05	3.59	0.18	0.36	0	1.83	0	0.01	0.02	0.04	0.01	0	--	0	0	0	0.05	1.5	1.5	8.32	0	10.87	--	0.01	--	--	0.44	3.45
fennel seeds	0.19	0.67	0.26	0.01	0.03	0.1	0.08	--	0.08	--	--	--	--	--	--	0.03	0	0.02	0	--	0	0.02	--	0.01	--	0	0.16	0	0	0.01	0.02	0	0	--	0.04	0	0	--	--	--	--	--	2.32	--	0	--	--	0.04	0.75
black pepper	0.05	0.12	0.01	0.01	0.01	0.03	0.01	--	0.01	--	0	--	0	0	0.02	0	0	0	0	0	0	0.01	0.26	0.01	0.03	0	0.15	0	0	0	0	0	0	--	0	0	0	0	0.01	0.01	0.08	0	0.22	--	0	--	--	0	0.08
parsley, fresh	1.46	0.52	0.1	0.02	0.04	0.09	0.05	--	0.05	--	0.01	--	--	--	0.03	0.01	0	0	0	--	0	1.28	122.62	6.13	12.26	0	73.6	0	0	0.02	0.03	0	0	--	1.94	0	0	0.01	2.21	2.21	23.88	0.01	2.01	--	0	--	--	0.09	0.73
cheese, ricotta, whole milk	48.54	84.47	56.71	36.24	5.47	1.48	0	--	0	0	0.13	--	--	--	1.34	6.3	4.03	1.76	0.19	--	24.76	34.81	218.26	58.25	2.91	56.8	16.02	0.01	0.09	0.05	0.93	0.02	0.17	--	0	4.85	0.1	0.05	5.83	5.83	0.53	0.1	100.49	--	0.01	--	--	0.18	5.34
cheese, mozzarella, 22.5% milk fat, 52% water	27.19	81.56	54.68	32.18	6.03	0.6	0	--	0	0	0.28	--	0.23	0.05	0.32	6.08	3.58	1.79	0.21	--	21.48	14.14	184.7	48.66	2.72	47.3	15.5	0.01	0.08	0.03	2.36	0.01	0.62	0.52	0	4.35	0.11	0.05	1.9	1.9	0.63	0.04	137.29	--	0	--	--	0.12	5.44
oil, olive	6.21	54.91	54.91	7.71	0	0	0	0	0	0	0	0	0	0	0	6.21	0.86	4.53	0.65	0	0	0	--	0	--	0	0	0	0	0	0	0	0	--	0	0	0	0.89	0	0	3.74	0	0.06	--	0	--	--	0.03	0
pasta, lasagna, dry	43.69	162.09	5.94	1.09	5.7	32.62	1.4	0.67	1.4	--	1.17	0	0.1	1.07	30.06	0.66	0.12	0.07	0.25	0	0	4.33	0	0	0	0	0	0.39	0.17	3.14	4.45	0.06	0	0.44	0	0	0	0.05	103.55	170.83	0.04	0.19	9.17	--	0.13	0.01	--	1.44	23.16
salt, table	0.73	0	0	0	0	0	0	0	0	0	0	0	0	0	0	0	0	0	0	0	0	0	0	0	0	0	0	0	0	0	0	0	0	--	0	0	0	0	0	0	0	0	0.17	0.01	0	0	--	0	0.01
Blueberry muffin	104.32	320.46	133.3	12.66	4.19	43.28	1.43	0	1.43	0	26.11	23.29	0.04	23.41	15.73	15.04	1.41	8.85	4.18	0.31	31.6	31.8	75.4	19.91	1.1	19.36	7.23	0.17	0.13	1.45	2.19	0.04	0.07	1.67	0.74	10.85	0.27	2.57	52.76	81.12	13.89	0.26	83.67	0.15	0.05	0	4.42	1.38	9.04
sugar, white, granulated	20.83	80.63	0	0	0	20.83	0	0	0	0	20.79	20.79	0	20.79	0.04	0	0	0	0	0	0	0	0	0	0	0	0	0	0	0	0	0	0	--	0	0	0	0	0	0	0	0	0.21	0.1	0	0	--	0.01	0
salt, table	0.25	0	0	0	0	0	0	0	0	0	0	0	0	0	0	0	0	0	0	0	0	0	--	0	--	0	0	0	0	0	0	0	0	0	0	0	0	0	0	0	0	0	0.06	--	0	--	--	0	0
Egg, whole, raw, lrg	8.33	11.92	7.13	2.34	1.05	0.06	0	0	--	--	0.03	--	0.03	0	0.03	0.79	0.26	0.3	0.16	0	31	6.35	45	13.36	0.06	13.33	0	0	0.04	0.01	0.23	0.01	0.07	1.67	0	6.83	0.17	0.09	3.92	3.92	0.02	0.13	4.67	0.03	0.01	0	4.42	0.15	1
flour, all purpose, white, bleached	22.5	81.9	5.04	0.76	2.72	16.07	0.6	--	0.6	--	0.13	--	0.01	0.12	15.34	0.56	0.08	0.03	0.17	0	0	3.06	--	0	--	0	0	0.16	0.08	1.31	1.82	0.01	0	--	0	0	0	0.01	47.04	75.4	0.07	0.1	3.24	--	0.04	--	--	1.08	6.43
blueberries, frozen, unsweetened	25.82	13.17	1.49	0.12	0.11	3.14	0.83	--	0.83	--	2.18	--	--	--	0.13	0.17	0.01	0.02	0.07	--	0	22.36	10.33	0.52	1.03	0	7.23	0.01	0.01	0.13	0.14	0.02	0	--	0.65	0	0	0.12	1.81	1.81	4.24	0.03	2.07	--	0.01	--	--	0.05	1.29
sugar, white, granulated	2.5	9.68	0	0	0	2.5	0	0	0	0	2.5	2.5	0	2.5	0	0	0	0	0	0	0	0	0	0	0	0	0	0	0	0	0	0	0	--	0	0	0	0	0	0	0	0	0.03	0.01	0	0	--	0	0
oil, canola	13.42	118.74	118.74	8.89	0	0	0	0	0	0	0	0	0	0	0	13.42	0.99	8.49	3.78	0.31	0	0	--	0	--	0	0	0	0	0	0	0	0	--	0	0	0	2.34	0	0	9.57	0	0	--	0	--	--	0	0
buttermilk, 1%, cultured	9.83	4.01	0.9	0.54	0.32	0.48	0	0	0	0	0.48	0	--	--	0	0.1	0.06	--	--	0	0.6	--	20.07	6.03	0	6.03	0	--	--	--	--	--	--	--	0.1	4.01	0.1	--	--	--	--	--	12.04	--	--	--	--	0	--
baking powder	0.83	0.43	0	0	0	0.2	0	--	0	--	0	0	0	0	0.2	0	0	0	0	0	0	0.03	--	0	--	0	0	0	0	0	--	0	0	--	0	0	0	0	0	0	0	0	61.37	--	0	--	--	0.09	0.32
[truncated: 12 more columns]

## Sheet: Day 6
Items	Wgt (g)	Cals (kcal)	FatCals (kcal)	SatCals (kcal)	Prot (g)	Carb (g)	TotFib (g)	TotSolFib (g)	Fib(16) (g)	SolFib(16) (g)	Sugar (g)	SugAdd (g)	MonSac (g)	Disacc (g)	OCarb (g)	Fat (g)	SatFat (g)	MonoFat (g)	PolyFat (g)	TransFat (g)	Chol (mg)	Water (g)	Vit A-IU (IU)	Vit A-RAE (mcg)	Caroten (mcg)	Retinol (mcg)	BetaCaro (mcg)	Vit B1 (mg)	Vit B2 (mg)	Vit B3 (mg)	Vit B3-NE (mg)	Vit B6 (mg)	Vit B12 (mcg)	Biot (mcg)	Vit C (mg)	Vit D-IU (IU)	Vit D-mcg (mcg)	Vit E-a-Toco (mg)	Folate (mcg)	Fol_DFE (mcg DFE)	Vit K (mcg)	Panto (mg)	Calc (mg)	Chrom (mcg)	Copp (mg)	Fluor (mg)	Iodine (mcg)	Iron (mg)	Magn (mg)
Day 6	1123.55	2004.71	710.35	252.05	96.82	231.51	13.77	0.3	9.76	0	86.62	67.49	26.31	50.64	113.47	79.42	28.01	32.49	10.77	1.37	419.67	544.76	14564.5	953.19	1385.74	212.2	6436.2	1.04	1.72	15.6	27.26	1.42	7.92	5.72	49.36	99.67	2.47	7.4	215.75	285.73	45.09	3.04	661.19	1.12	0.88	0.04	3.66	17.37	211.55
Breakfast	197.6	474.58	204.93	90.88	13.87	52.94	0.82	0.3	0.82	0	27.07	24.69	0.73	26.24	25.05	22.97	10.1	6.59	3.1	0.56	159.61	104.37	531.25	149.4	4	147.4	24.16	0.31	0.77	3.68	6.39	0.14	0.9	0.3	0.34	36.6	0.9	0.76	67.78	99.69	2.01	0.62	167.13	0.91	0.12	0	--	2.22	27.75
Pancakes	107	207.65	54.52	29.96	6.07	31.38	0.82	0.3	0.82	0	8.32	5.94	0.07	8.16	22.23	6.12	3.33	1.76	0.47	0.25	58.97	61.05	291.35	83.73	1.5	82.98	8.99	0.26	0.29	1.8	3.05	0.04	0.49	0.3	0.09	28.1	0.7	0.44	65.49	97.4	0.53	0.6	117.2	0.03	0.05	0	--	1.65	13.04
vinegar, white, distilled, 100 grain	7.08	2.48	0	0	0	0	0	0	0	0	0	0	0	0	0	0	0	0	0	0	0	6.37	0	0	0	0	--	0	0	0	0	--	--	--	0	0	0	--	--	--	--	--	0	--	--	--	--	0	--
flour, all purpose, white, bleached, enriched	29.55	107.55	2.61	0.41	3.05	22.55	0.8	0.3	0.8	--	0.08	0	--	--	21.67	0.29	0.05	0.03	0.12	0	0	3.52	0	0	0	0	0	0.23	0.15	1.74	2.37	0.01	0	0.3	0	0	0	0.02	54.07	85.98	0.09	0.13	4.43	--	0.04	--	--	1.37	6.5
sugar, white, granulated	5.96	23.05	0	0	0	5.96	0	0	0	0	5.94	5.94	0	5.94	0.01	0	0	0	0	0	0	0	0	0	0	0	0	0	0	0	0	0	0	--	0	0	0	0	0	0	0	0	0.06	0.03	0	0	--	0	0
baking powder, low sodium	1.18	1.15	0.04	0.01	0	0.55	0.03	--	0.03	--	0	0	0	0	0.53	0	0	0	0	0	0	0.07	0	0	0	0	0	0	0	0	--	0	0	--	0	0	0	0	0	0	0	0	51.2	--	0	--	--	0.1	0.34
baking soda	0.54	0	0	0	0	0	0	0	0	0	0	0	0	0	0	0	0	0	0	0	0	0	0	0	0	0	0	0	0	0	0	0	0	--	0	0	0	0	0	0	0	0	0	--	0	--	--	0	0
egg, raw	12.46	18.06	11.22	3.41	1.47	0.12	0	--	0	0	0.1	--	0.05	0.04	0.03	1.25	0.38	0.52	0.18	0.01	45.57	9.5	80.24	23.86	0.09	23.81	0	0.01	0.06	0.01	0.33	0.01	0.24	--	0	7.17	0.18	0.3	9	9	0.04	0.3	5.58	--	0.01	--	--	0.17	1.08
butter, unsalted	4.53	32.51	32.51	20.96	0.04	0	0	--	0	0	0	--	--	--	0	3.68	2.33	0.95	0.14	0.2	9.75	0.81	113.09	31.01	1.18	30.42	7.16	0	0	0	0.01	0	0.01	--	0	2.72	0.07	0.11	0.14	0.14	0.32	0	1.09	--	0	--	--	0	0.09
milk, 2%	45.7	22.85	8.14	5.17	1.51	2.19	0	--	0	0	2.19	--	0.02	2.18	0	0.9	0.57	0.26	0.03	0.04	3.66	40.77	98.02	28.86	0.23	28.75	1.83	0.02	0.08	0.04	0.34	0.02	0.24	--	0.09	18.21	0.46	0.01	2.29	2.29	0.09	0.16	54.84	--	0	--	--	0.01	5.03
sausage link, breakfast, mild turkey	50	117.5	81.4	17.28	7.71	0.78	0	0	0	0	0	0	0	0	0.78	9.04	1.92	2.58	2.33	--	80	31.56	0	0	0	0	0	0.03	0.08	1.85	3.29	0.1	0.39	--	0.25	8.5	0.2	0.09	2	2	0.8	--	16	--	0.06	--	--	0.53	8
syrup, maple	31	80.6	0.17	0.02	0.01	20.78	0	0	0	0	18.74	18.74	0.66	18.08	2.04	0.02	0	0	0.01	0	0	10.04	0	0	0	0	0	0.02	0.39	0.03	0.03	0	0	--	0	0	0	0	0	0	0	0.01	31.62	0.77	0.01	--	--	0.03	6.51
butter, unsalted	9.6	68.83	68.83	43.62	0.08	0.01	0	0	0	0	0.01	0	--	--	0	7.79	4.85	2.25	0.29	0.31	20.64	1.72	239.9	65.66	2.5	64.42	15.17	0	0	0	0.02	0	0.02	--	0	0	0	0.22	0.29	0.29	0.67	0.01	2.3	0.12	0	0	--	0	0.19
Lunch	426.99	767.47	235.93	65.73	41.52	92.13	6.37	0	3.49	0	27.7	18.79	4.11	14.39	58.05	26.4	7.3	11.37	5.48	0.33	147.96	205.87	884.46	116.06	78.92	28.6	437.83	0.28	0.4	8.37	14.77	0.35	3.38	0.42	14.79	52.54	1.31	4.32	78.38	106.11	17.79	1.46	291.41	0.11	0.37	0	0.24	8.86	66.47
Chocolate chip muffin	76.26	259.46	97.94	25.49	4.17	38.15	1.24	0	1.24	0	21.01	17.74	0.04	12.78	15.9	10.99	2.83	5.45	2.15	0.17	17.35	20.9	62.85	18.59	0.11	18.53	0.64	0.17	0.14	1.35	2.18	0.03	0.17	0	0.03	8.95	0.22	1.27	51.42	79.15	5.29	0.28	174.28	0.06	0.12	0	--	1.71	21.99
flour, all purpose, white, bleached	22	80.08	4.93	0.74	2.66	15.71	0.59	--	0.59	--	0.13	--	0.01	0.12	14.99	0.55	0.08	0.03	0.17	0	0	2.99	--	0	--	0	0	0.15	0.08	1.28	1.78	0.01	0	--	0	0	0	0.01	45.99	73.72	0.07	0.1	3.17	--	0.04	--	--	1.06	6.28
sugar, white, granulated	8.75	33.86	0	0	0	8.75	0	0	0	0	8.73	8.73	0	8.73	0.02	0	0	0	0	0	0	0	0	0	0	0	0	0	0	0	0	0	0	--	0	0	0	0	0	0	0	0	0.09	0.04	0	0	--	0	0
baking powder, double acting, phosphate	1.96	1	0	0	0	0.47	0	--	0	--	0	0	0	0	0.47	0	0	0	0	0	0	0.08	--	0	--	0	0	0	0	0	--	0	0	--	0	0	0	0	0	0	0	0	144.21	--	0	--	--	0.22	0.76
salt, table	0.25	0	0	0	0	0	0	0	0	0	0	0	0	0	0	0	0	0	0	0	0	0	--	0	--	0	0	0	0	0	0	0	0	0	0	0	0	0	0	0	0	0	0.06	--	0	--	--	0	0
milk, 2%	16.12	8.06	2.87	1.82	0.53	0.77	0	--	0	0	0.77	--	0.01	0.77	0	0.32	0.2	0.09	0.01	0.01	1.29	14.38	34.57	10.18	0.08	10.14	0.64	0.01	0.03	0.01	0.12	0.01	0.09	--	0.03	6.42	0.16	0	0.81	0.81	0.03	0.06	19.34	--	0	--	--	0	1.77
oil, canola	6.4	56.64	56.64	4.24	0	0	0	0	0	0	0	0	0	0	0	6.4	0.47	4.05	1.8	0.15	0	0	--	0	--	0	0	0	0	0	0	0	0	--	0	0	0	1.12	0	0	4.56	0	0	--	0	--	--	0	0
egg, raw	4.39	6.37	3.96	1.2	0.52	0.04	0	--	0	0	0.03	--	0.02	0.01	0.01	0.44	0.13	0.18	0.06	0	16.07	3.35	28.29	8.41	0.03	8.4	0	0	0.02	0.01	0.12	0	0.08	--	0	2.53	0.06	0.11	3.17	3.17	0.01	0.11	1.97	--	0	--	--	0.06	0.38
baking chips, semisweet chocolate	10.94	52.52	29.54	17.48	0.46	6.99	0.65	--	0.65	--	5.96	5.86	--	--	0.38	3.28	1.94	1.09	0.11	0	0	0.08	0	0	0	0	0	0.01	0.01	0.05	0.16	0	0	--	0	0	0	0.03	1.42	1.42	0.61	0.01	3.5	--	0.08	--	--	0.34	12.58
sugar, white, granulated	3.15	12.19	0	0	0	3.15	0	0	0	0	3.14	3.14	0	3.14	0.01	0	0	0	0	0	0	0	0	0	0	0	0	0	0	0	0	0	0	--	0	0	0	0	0	0	0	0	0.03	0.02	0	0	--	0	0
sugar, brown	2.3	8.74	0	0	0	2.26	0	--	0	0	2.23	--	--	--	0.02	0	0	0	0	0	0	0.03	--	0	--	0	0	0	0	0	0	0	0	--	0	0	0	0	0.02	0.02	0	0	1.91	--	0	--	--	0.02	0.21
Chili	240.93	263.64	94.62	33.65	30.33	11.95	3.13	0	2.25	0	5.69	1.05	4.08	1.62	3.12	10.53	3.74	4.02	2.36	0.15	130.6	184.16	821.6	49.47	78.81	10.06	437.18	0.12	0.26	7.02	12.59	0.33	3.21	0.42	11.16	11.96	0.3	2.31	26.92	26.92	8.1	1.18	116.66	0.05	0.25	0	0.24	2.65	44.43
onion, white, fresh, chopped	12	4.8	0.11	0.05	0.13	1.12	0.2	--	0.2	--	0.51	0	0.39	0.12	0.41	0.01	0.01	0	0	0	0	10.69	0.24	0.01	0.02	0	0.12	0.01	0	0.01	0.04	0.01	0	0.42	0.89	0	0	0	2.28	2.28	0.05	0.01	2.76	--	0	0	0.24	0.03	1.2
bell pepper, green, fresh, chopped	5	1	0.08	0.03	0.04	0.23	0.07	--	0.07	--	0.12	--	0.11	0.01	0.04	0.01	0	0	0	--	0	4.69	18	0.9	1.8	0	10.4	0	0	0.02	0.03	0.01	0	--	4.02	0	0	0.02	0.5	0.5	0.37	0	0.5	--	0	--	--	0.02	0.5
salt, table	0.2	0	0	0	0	0	0	0	0	0	0	0	0	0	0	0	0	0	0	0	0	0	0	0	0	0	0	0	0	0	0	0	0	--	0	0	0	0	0	0	0	0	0.05	0	0	0	--	0	0
black pepper, ground	0.25	0.63	0.07	0.03	0.03	0.16	0.06	--	0.06	--	0	0	0	0	0.1	0.01	0	0	0	0	0	0.03	1.37	0.07	0.14	0	0.77	0	0	0	0.01	0	0	--	0	0	0	0	0.04	0.04	0.41	0	1.11	0.04	0	0	--	0.02	0.43
oregano, dried, leaves	0.25	0.66	0.1	0.03	0.02	0.17	0.11	--	0.11	--	0.01	0	0.01	0	0.06	0.01	0	0	0	0	0	0.02	4.25	0.21	0.43	0	2.52	0	0	0.01	0.02	0	0	--	0.01	0	0	0.05	0.59	0.59	1.55	0	3.99	--	0	--	--	0.09	0.67
sugar, white, granulated	1.05	4.06	0	0	0	1.05	0	0	0	0	1.05	1.05	0	1.05	0	0	0	0	0	0	0	0	0	0	0	0	0	0	0	0	0	0	0	--	0	0	0	0	0	0	0	0	0.01	0.01	0	0	--	0	0
turkey, ground, cooked	100	196	78.35	25.77	27.63	0	0	0	0	0	0	0	0	0	0	8.71	2.86	3.56	2.06	0.08	127.38	62.43	--	0	--	0	0	0.05	0.17	5.77	10.9	0.15	3.2	--	0	11.6	0.29	0.34	7	7	0.9	0.81	83.24	--	0.09	--	--	1.08	19.24
tomato sauce, canned	100	24	2.7	0.37	1.2	5.31	1.43	--	1.35	--	3.56	--	3.49	0.07	0.32	0.3	0.04	0.04	0.12	--	0	91.28	440	22	44	0	259	0.02	0.06	0.99	1.15	0.1	0	--	6	0	0	1.44	9	9	2.8	0.3	14	--	0.11	--	--	0.96	15
butter	1.5	10.75	10.75	6.93	0.01	0	0	--	0	0	0	--	--	--	0	1.22	0.77	0.32	0.05	0.07	3.22	0.24	37.42	10.26	0.39	10.06	2.37	0	0	0	0	0	0	--	0	0.36	0.01	0.03	0.04	0.04	0.1	0	0.36	--	0	--	--	0	0.03
kidney beans, canned	18.7	15.71	1.01	0.18	0.98	2.71	0.8	--	--	--	0.35	--	0	0.35	1.56	0.11	0.02	0.05	0.04	--	0	14.59	--	--	--	0	0	0.02	0.01	0.08	0.27	0.01	0	--	0.22	0	0	0	6.73	6.73	0.77	0.03	6.36	--	0.03	--	--	0.22	5.05
garlic powder	0.9	2.98	0.06	0.02	0.15	0.65	0.08	--	0.08	--	0.02	0	0	0.02	0.55	0.01	0	0	0	0	0	0.06	0	0	0	0	0	0	0	0.01	0.03	0.01	0	--	0.01	0	0	0.01	0.42	0.42	0	0.01	0.71	--	0	--	--	0.05	0.69
chili powder	1.08	3.05	1.39	0.24	0.15	0.54	0.38	--	0.37	--	0.08	--	0.07	0.01	0.08	0.15	0.03	0.03	0.09	0	0	0.12	320.33	16.02	32.03	0	162	0	0.01	0.13	0.14	0.02	0	--	0.01	0	0	0.41	0.3	0.3	1.14	0.01	3.56	--	0.01	--	--	0.19	1.61
bun, white, regular	105	210	9	1.8	7	42	2	--	--	--	1	--	--	--	39	1	0.2	--	--	0	0	--	0	0	0	0	0	--	--	--	--	--	--	--	3.6	--	--	--	--	--	--	--	0	--	--	--	--	4.5	--
margarine, canola & sunflower oil, tub	4.8	34.37	34.37	4.79	0.01	0.03	0	0	0	0	0	0	0	0	0.03	3.87	0.53	1.9	0.97	0.02	0	0.81	--	48	--	--	--	0	0	0	--	0	0	--	0	31.63	0.79	0.74	0.05	0.05	4.4	--	0.48	--	0	--	--	0	0.04
Dinner	498.95	762.66	269.49	95.45	41.43	86.44	6.57	0	5.46	0	31.85	24.02	21.47	10	30.36	30.05	10.61	14.53	2.19	0.48	112.09	234.52	13148.8	687.74	1302.83	36.2	5974.21	0.45	0.54	3.55	6.1	0.92	3.65	5	34.22	10.53	0.25	2.32	69.59	79.92	25.29	0.96	202.64	0.1	0.39	0.03	3.42	6.29	117.33
Meatloaf	220	376.04	151.79	61.98	36.17	17.49	0.84	0	0.51	0	10.7	6.52	2.99	7.35	5.95	16.87	6.89	7.08	0.81	0.48	106.21	45.94	1011.31	76.54	90.76	31.16	39.42	0.24	0.35	0.71	2.33	0.33	3.59	1.5	1.34	10.53	0.25	0.27	16.68	20.94	5.54	0.25	141.76	0.1	0.1	0	3.42	3.5	64.52
milk, 2%	10.68	5.34	1.9	1.21	0.35	0.51	0	--	0	0	0.51	--	0	0.51	0	0.21	0.13	0.06	0.01	0.01	0.85	9.53	22.9	6.74	0.05	6.72	0.43	0	0.02	0.01	0.08	0	0.06	--	0.02	4.25	0.11	0	0.53	0.53	0.02	0.04	12.81	--	0	--	--	0	1.17
salt, table	0.12	0	0	0	0	0	0	0	0	0	0	0	0	0	0	0	0	0	0	0	0	0	--	0	--	0	0	0	0	0	0	0	0	0	0	0	0	0	0	0	0	0	0.03	--	0	--	--	0	0
black pepper, ground	0.04	0.09	0.01	0	0	0.02	0.01	--	0.01	--	0	0	0	0	0.01	0	0	0	0	0	0	0	0.2	0.01	0.02	0	0.11	0	0	0	0	0	0	--	0	0	0	0	0.01	0.01	0.06	0	0.16	0.01	0	0	--	0	0.06
bread crumbs, plain, dry, grated	7.42	29.3	3.54	0.8	0.99	5.34	0.33	--	--	--	0.46	--	0.32	0.14	4.55	0.39	0.09	0.08	0.15	--	0	0.48	--	0	--	0	0	0.07	0.03	0.49	0.69	0.01	0.03	--	0	0	0	0.01	7.94	12.2	0.49	0.04	13.58	--	0.02	--	--	0.36	3.19
onion, fresh, chopped	7.42	2.97	0.07	0.03	0.08	0.69	0.13	--	0.13	--	0.31	0	0.24	0.07	0.25	0.01	0	0	0	0	0	6.61	0.15	0.01	0.01	0	0.07	0	0	0.01	0.03	0.01	0	0.26	0.55	0	0	0	1.41	1.41	0.03	0.01	1.71	--	0	0	0.15	0.02	0.74
cheese, cheddar, 7% milk fat, shredded, lowfat	24.25	41.95	15.28	9.48	5.9	0.46	0	--	0	0	0.13	--	--	--	0.34	1.7	1.05	0.5	0.05	--	5.09	15.3	48.45	14.55	0	14.55	0.97	0	0.05	0.01	1.17	0.01	0.12	--	0	1.21	0.02	0.01	2.67	2.67	0.15	0.04	100.63	--	0.01	--	--	0.1	3.88
sugar, brown	6.72	25.55	0	0	0.01	6.59	0	0	0	0	6.52	6.52	0.17	6.36	0.07	0	0	0	0	0	0	0.09	0	0	0	0	0	0	0	0.01	0.01	0	0	--	0	0	0	0	0.07	0.07	0	0.01	5.58	--	0	--	--	0.05	0.61
ketchup	11.75	11.87	0.11	0.01	0.12	3.22	0.2	--	0.2	--	2.5	--	2.23	0.27	0.52	0.01	0	0	0	--	0	8.05	61.09	3.05	6.11	0	37.12	0	0.02	0.17	0.18	0.02	0	--	0.48	0	0	0.17	1.06	1.06	0.35	0.01	1.76	--	0.01	--	--	0.04	1.53
mustard, yellow, prepared	1.39	0.83	0.42	0.03	0.05	0.08	0.06	--	0.06	--	0.01	--	0.01	0	0.01	0.05	0	0.03	0.01	0	0	1.16	1.52	0.08	0.15	0	0.71	0	0	0.01	0.01	0	0	--	0	0	0	0.01	0.1	0.1	0.02	0	0.88	0.07	0	0	--	0.02	0.67
Egg, whole, raw, lrg	6.18	8.84	5.29	1.74	0.78	0.04	0	0	--	--	0.02	--	0.02	0	0.02	0.59	0.19	0.23	0.12	0	23	4.71	33.38	9.91	0.05	9.89	0	0	0.03	0	0.17	0.01	0.06	1.24	0	5.07	0.12	0.06	2.91	2.91	0.02	0.09	3.46	0.02	0	0	3.28	0.11	0.74
Extra lean ground beef	139.09	247.27	125.18	48.68	27.82	--	--	--	--	--	--	--	--	--	--	13.91	5.41	6.18	0.46	0.46	77.27	--	--	--	--	--	--	0.15	0.2	--	--	0.26	3.34	--	--	--	--	--	--	--	3.71	--	--	--	0.06	--	--	2.78	51.93
carrots, fresh, shredded	4.95	2.04	0	0	0.06	0.52	0.12	--	0.12	--	0.23	0	--	--	0.17	0	0	0	0	0	0	--	843.63	42.18	84.36	0	--	--	--	--	--	--	--	--	0.28	--	--	--	--	--	0.7	--	1.16	--	--	--	--	0.02	--
carrots, boiled, drained, sliced	70	24.5	1.13	0.19	0.53	5.75	2.1	--	2.1	--	2.42	0	0.53	1.88	1.24	0.13	0.02	0	0.06	0	0	63.12	11923.1	596.16	1192.31	0	5832.4	0.05	0.03	0.45	0.51	0.11	0	3.5	2.52	0	0	0.72	9.8	9.8	9.59	0.16	21	--	0.01	0.03	--	0.24	7
honey, extracted	21.3	64.76	0	0	0.06	17.55	0.04	--	0.04	--	17.49	17.49	17	0.5	0.02	0	0	0	0	0	0	3.64	0	0	0	0	0	0	0.01	0.03	0.04	0.01	0	--	0.11	0	0	0	0.43	0.43	0	0.01	1.28	--	0.01	0	--	0.09	0.43
cookie, chocolate chip	28	118.44	55.64	24.47	1.47	18.44	0.79	--	--	--	--	--	--	--	--	6.18	2.72	2.57	0.52	--	5.88	1.5	27.98	5.6	1.12	5.04	1.01	0.04	0.1	0.71	1	0.01	0.05	--	0.28	0	0	0.19	16.8	22.88	--	0.07	10.08	--	0.09	--	--	0.75	8.4
Herb roasted potatoes	159.65	178.92	60.92	8.81	3.2	27.2	2.8	0	2.81	0	1.24	0	0.95	0.27	23.16	6.88	0.98	4.88	0.8	0	0	120.32	186.38	9.45	18.64	0	101.39	0.13	0.05	1.65	2.21	0.46	0	0	29.98	0	0	1.15	25.88	25.88	10.16	0.46	28.53	--	0.17	--	--	1.71	36.99
oregano, ground	0.3	0.8	0.12	0.04	0.03	0.21	0.13	--	0.13	--	0.01	--	0.01	0	0.07	0.01	0	0	0	0	0	0.03	5.1	0.26	0.51	0	3.02	0	0	0.01	0.02	0	0	--	0.01	0	0	0.05	0.71	0.71	1.87	0	4.79	--	0	--	--	0.11	0.81
paprika	0.35	0.99	0.41	0.07	0.05	0.19	0.12	--	0.13	--	0.04	--	0.03	0	0.03	0.05	0.01	0.01	0.03	0	0	0.04	172.41	8.62	17.24	0	91.57	0	0	0.04	0.04	0.01	0	--	0	0	0	0.1	0.17	0.17	0.28	0.01	0.8	--	0	--	--	0.07	0.62
thyme, dried	0.23	0.64	0.16	0.06	0.02	0.15	0.09	--	0.09	--	0	--	--	--	0.06	0.02	0.01	0	0	--	0	0.02	8.87	0.44	0.89	0	5.28	0	0	0.01	0.02	0	0	--	0.12	0	0	0.02	0.64	0.64	4	--	4.41	--	0	--	--	0.29	0.51
salt, table	0.33	0	0	0	0	0	0	0	0	0	0	0	0	0	0	0	0	0	0	0	0	0	--	0	--	0	0	0	0	0	0	0	0	0	0	0	0	0	0	0	0	0	0.08	--	0	--	--	0	0
garlic powder	0.25	0.83	0.02	0.01	0.04	0.18	0.02	--	0.02	--	0.01	--	0	0.01	0.15	0	0	0	0	0	0	0.02	--	0	--	0	0	0	0	0	0.01	0	0	--	0	0	0	0	0.12	0.12	0	0	0.2	--	0	--	--	0.01	0.19
potato, fresh, with skin	151.52	116.67	1.23	0.35	3.06	26.47	2.44	--	2.44	--	1.18	--	0.91	0.26	22.85	0.14	0.04	0	0.06	--	0	120.21	--	0.13	--	0	1.52	0.12	0.05	1.59	2.12	0.45	0	--	29.85	0	0	0.02	24.24	24.24	--	0.45	18.18	--	0.16	--	--	1.18	34.85
oil, olive	6.67	59	59	8.28	0	0	0	0	0	0	0	0	0	0	0	6.67	0.92	4.86	0.7	0	0	0	--	0	--	0	0	0	0	0	0	0	0	--	0	0	0	0.96	0	0	4.01	0	0.07	--	0	--	--	0.04	0
[truncated: 12 more columns]

## Sheet: Day 7
Items	Wgt (g)	Cals (kcal)	FatCals (kcal)	SatCals (kcal)	Prot (g)	Carb (g)	TotFib (g)	TotSolFib (g)	Fib(16) (g)	SolFib(16) (g)	Sugar (g)	SugAdd (g)	MonSac (g)	Disacc (g)	OCarb (g)	Fat (g)	SatFat (g)	MonoFat (g)	PolyFat (g)	TransFat (g)	Chol (mg)	Water (g)	Vit A-IU (IU)	Vit A-RAE (mcg)	Caroten (mcg)	Retinol (mcg)	BetaCaro (mcg)	Vit B1 (mg)	Vit B2 (mg)	Vit B3 (mg)	Vit B3-NE (mg)	Vit B6 (mg)	Vit B12 (mcg)	Biot (mcg)	Vit C (mg)	Vit D-IU (IU)	Vit D-mcg (mcg)	Vit E-a-Toco (mg)	Folate (mcg)	Fol_DFE (mcg DFE)	Vit K (mcg)	Panto (mg)	Calc (mg)	Chrom (mcg)	Copp (mg)	Fluor (mg)	Iodine (mcg)	Iron (mg)	Magn (mg)
Day 7	1091.4	1992.95	724.93	252.58	83.35	230.99	10.69	0.98	4.69	0	49.27	17.74	2.58	34.98	138.55	81.01	28.06	35.94	8.87	1.03	178.91	640	1300.62	352.29	81.26	311.23	451.33	2.98	1.57	18.54	32.75	1.38	5.47	1.48	7.47	244.73	6.1	5.66	273.97	411.76	53.66	4.96	1090.89	1.43	0.67	0.11	--	17.67	164.33
Breakfast	317.8	344.08	28.07	16.5	12.83	64.34	1.53	--	0	0	18.62	--	0.62	18	44.18	3.12	1.83	0.86	0.29	0	12.89	234.04	--	162.61	--	162.18	5.16	2.07	0.51	4	6.58	0.66	1.21	1.02	0	222.69	5.57	0.03	62.81	96.79	0.26	1.89	335.45	--	0.13	--	--	5.47	36.76
cereal, Rice Krispies	60	235.8	5.56	1.81	4.14	51.47	1.53	--	--	--	5.76	--	0.62	5.14	44.18	0.62	0.2	0.15	0.2	0	0	2.23	--	0	--	0	0	2.02	0.03	3.76	4.61	0.57	0	1.02	0	120	3	0	49.92	83.9	--	0.96	13.2	--	0.11	--	--	5.39	8.4
milk, 1%	257.8	108.28	22.51	14.69	8.69	12.86	0	--	0	0	12.86	--	0	12.86	0	2.5	1.63	0.71	0.09	--	12.89	231.81	--	162.61	--	162.18	5.16	0.05	0.48	0.24	1.97	0.1	1.21	--	0	102.69	2.57	0.03	12.89	12.89	0.26	0.93	322.25	--	0.03	--	--	0.08	28.36
Lunch	359.99	844.56	290.45	118.04	41.81	93.07	5.03	0	1.78	0	26.1	17.74	1.31	14.64	61.94	32.38	13.12	11.6	2.74	0.45	96.08	145.15	396.59	76.16	17.15	67.59	102.57	0.28	0.43	7.72	14.09	0.37	2.57	0	0.68	12.32	0.32	1.91	63.34	91.06	7.06	1.55	486.8	0.06	0.28	0.02	--	7.62	50.05
Beef taco wraps	283.73	585.1	192.51	92.56	37.64	54.93	3.79	0	0.55	0	5.09	0	1.27	1.86	46.04	21.39	10.28	6.16	0.59	0.28	78.72	124.25	333.73	57.57	17.04	49.05	101.93	0.11	0.29	6.37	11.91	0.34	2.4	--	0.65	3.37	0.09	0.63	11.92	11.92	1.77	1.27	312.52	--	0.16	0.02	--	5.91	28.06
beef steak, sirloin, tri-tip bottom, 0 mm trim	78.75	204.75	86.82	35.86	27.31	0	0	0	0	0	0	0	0	0	0	9.65	3.98	4.92	0.35	0.28	62.17	41.56	--	0	--	0	0	0.09	0.22	5.95	11	0.27	2.12	--	0	--	--	0.13	4.72	4.72	--	0.95	5.95	--	0.12	--	--	2.39	20.16
cream cheese, light	30.66	61.93	42.16	25.1	2.41	2.49	0	--	0	0	1.78	--	0	1.78	0.71	4.68	2.79	1.23	0.2	--	16.56	20.45	169.47	49.36	0.61	49.05	3.37	0.01	0.06	0.04	0.45	0.01	0.28	--	0	3.37	0.09	0.08	5.82	5.82	0.34	0.26	45.37	--	0.01	--	--	0.05	2.45
seasoning mix, taco	8.85	28.5	0	0	0.4	5.13	1.18	--	--	--	0.96	--	--	--	3	0	0	0	0	0	0	0.5	--	--	--	--	--	--	--	--	--	--	--	--	0	--	--	--	0	0	--	--	0	--	--	--	--	0.64	--
water, tap	31.25	0	0	0	0	0	0	0	0	0	0	0	0	0	0	0	0	0	0	0	0	31.22	0	0	0	0	0	0	0	0	0	0	0	--	0	0	0	0	0	0	0	0	0.94	--	0	0.02	--	0	0.31
salsa	34.22	9.92	0.52	0.09	0.53	2.3	0.62	--	0.55	--	1.35	--	1.27	0.08	0.34	0.06	0.01	0.01	0.04	--	0	30.52	164.26	8.21	16.43	0	98.55	0.01	0.01	0.38	0.46	0.06	0	--	0.65	0	0	0.42	1.37	1.37	1.44	0.07	10.27	--	0.02	--	--	0.14	5.13
tortilla	100	280	63	31.5	7	45	2	--	--	--	1	--	--	--	42	7	3.5	--	--	0	0	--	0	0	0	0	0	--	--	--	--	--	--	--	0	--	--	--	--	--	--	--	250	--	--	--	--	2.7	--
Chocolate chip muffin	76.26	259.46	97.94	25.49	4.17	38.15	1.24	0	1.24	0	21.01	17.74	0.04	12.78	15.9	10.99	2.83	5.45	2.15	0.17	17.35	20.9	62.85	18.59	0.11	18.53	0.64	0.17	0.14	1.35	2.18	0.03	0.17	0	0.03	8.95	0.22	1.27	51.42	79.15	5.29	0.28	174.28	0.06	0.12	0	--	1.71	21.99
flour, all purpose, white, bleached	22	80.08	4.93	0.74	2.66	15.71	0.59	--	0.59	--	0.13	--	0.01	0.12	14.99	0.55	0.08	0.03	0.17	0	0	2.99	--	0	--	0	0	0.15	0.08	1.28	1.78	0.01	0	--	0	0	0	0.01	45.99	73.72	0.07	0.1	3.17	--	0.04	--	--	1.06	6.28
sugar, white, granulated	8.75	33.86	0	0	0	8.75	0	0	0	0	8.73	8.73	0	8.73	0.02	0	0	0	0	0	0	0	0	0	0	0	0	0	0	0	0	0	0	--	0	0	0	0	0	0	0	0	0.09	0.04	0	0	--	0	0
baking powder	1.96	1	0	0	0	0.47	0	--	0	--	0	0	0	0	0.47	0	0	0	0	0	0	0.08	--	0	--	0	0	0	0	0	--	0	0	--	0	0	0	0	0	0	0	0	144.21	--	0	--	--	0.22	0.76
salt, table	0.25	0	0	0	0	0	0	0	0	0	0	0	0	0	0	0	0	0	0	0	0	0	--	0	--	0	0	0	0	0	0	0	0	0	0	0	0	0	0	0	0	0	0.06	--	0	--	--	0	0
milk, 2%	16.12	8.06	2.87	1.82	0.53	0.77	0	--	0	0	0.77	--	0.01	0.77	0	0.32	0.2	0.09	0.01	0.01	1.29	14.38	34.57	10.18	0.08	10.14	0.64	0.01	0.03	0.01	0.12	0.01	0.09	--	0.03	6.42	0.16	0	0.81	0.81	0.03	0.06	19.34	--	0	--	--	0	1.77
oil, canola	6.4	56.64	56.64	4.24	0	0	0	0	0	0	0	0	0	0	0	6.4	0.47	4.05	1.8	0.15	0	0	--	0	--	0	0	0	0	0	0	0	0	--	0	0	0	1.12	0	0	4.56	0	0	--	0	--	--	0	0
egg, raw	4.39	6.37	3.96	1.2	0.52	0.04	0	--	0	0	0.03	--	0.02	0.01	0.01	0.44	0.13	0.18	0.06	0	16.07	3.35	28.29	8.41	0.03	8.4	0	0	0.02	0.01	0.12	0	0.08	--	0	2.53	0.06	0.11	3.17	3.17	0.01	0.11	1.97	--	0	--	--	0.06	0.38
baking chips, semisweet chocolate	10.94	52.52	29.54	17.48	0.46	6.99	0.65	--	0.65	--	5.96	5.86	--	--	0.38	3.28	1.94	1.09	0.11	0	0	0.08	0	0	0	0	0	0.01	0.01	0.05	0.16	0	0	--	0	0	0	0.03	1.42	1.42	0.61	0.01	3.5	--	0.08	--	--	0.34	12.58
sugar, white, granulated	3.15	12.19	0	0	0	3.15	0	0	0	0	3.14	3.14	0	3.14	0.01	0	0	0	0	0	0	0	0	0	0	0	0	0	0	0	0	0	0	--	0	0	0	0	0	0	0	0	0.03	0.02	0	0	--	0	0
sugar, brown	2.3	8.74	0	0	0	2.26	0	--	0	0	2.23	--	--	--	0.02	0	0	0	0	0	0	0.03	--	0	--	0	0	0	0	0	0	0	0	--	0	0	0	0	0.02	0.02	0	0	1.91	--	0	--	--	0.02	0.21
Dinner	413.61	804.32	406.41	118.04	28.7	73.58	4.13	0.98	2.9	0	4.55	0	0.65	2.34	32.42	45.51	13.12	23.48	5.85	0.58	69.94	260.81	904.04	113.52	64.11	81.47	343.6	0.63	0.63	6.82	12.07	0.34	1.69	0.46	6.79	9.72	0.22	3.72	147.82	223.91	46.34	1.52	268.64	1.37	0.26	0.09	--	4.58	77.52
Hamburger helper	264.41	420.12	170.11	71.86	25.23	35.94	1.73	0	0.5	0	3.04	0	0.65	2.34	31.17	18.95	7.98	7.15	1.69	0.57	61.94	181.34	568.84	94.26	30.59	78.97	164.4	0.54	0.46	6.03	10.65	0.28	1.56	0.46	0.86	2.84	0.05	1.11	114.92	183.31	5.02	1.2	213.86	0.07	0.21	0.09	--	2.88	48.82
mustard, dijon	0.83	0.83	0	0	0	0	0	0	0	0	0	0	0	0	0	0	0	0	0	0	--	--	0	0	0	0	0	--	--	--	--	--	--	--	0	--	--	--	--	--	--	--	0	--	--	--	--	0	--
onion powder	0.4	1.37	0.04	0.01	0.04	0.32	0.06	--	0.06	--	0.03	--	0.01	0.02	0.23	0	0	0	0	--	0	0.02	--	0	--	0	0	0	0	0	0.01	0	0	--	0.09	0	0	0	0.26	0.26	0.02	0	1.54	--	0	--	--	0.02	0.45
black pepper, ground	0.42	1.05	0.12	0.05	0.04	0.27	0.11	--	0.11	--	0	0	0	0	0.16	0.01	0.01	0	0	0	0	0.05	2.28	0.11	0.23	0	1.29	0	0	0	0.01	0	0	--	0	0	0	0	0.07	0.07	0.68	0.01	1.85	0.07	0.01	0	--	0.04	0.71
water, tap	125.22	0	0	0	0	0	0	0	0	0	0	0	0	0	0	0	0	0	0	0	0	125.09	0	0	0	0	0	0	0	0	0	0	0	--	0	0	0	0	0	0	0	0	3.76	--	0.01	0.09	--	0	1.25
pasta, elbow macaroni, dry, enriched	41.67	154.58	5.66	1.04	5.43	31.11	1.23	--	--	--	1.11	--	0.1	1.02	28.77	0.63	0.12	0.07	0.24	0	0	4.13	--	0	--	0	0	0.44	0.15	2.79	4.04	0.06	0	--	0	0	0	0.05	105.42	173.96	0.04	0.63	8.75	--	0.12	--	--	1.38	22.08
ketchup	2.53	2.56	0.02	0	0.03	0.69	0.04	--	0.04	--	0.54	--	0.48	0.06	0.11	0	0	0	0	--	0	1.74	13.17	0.66	1.32	0	8.01	0	0	0.04	0.04	0	0	--	0.1	0	0	0.04	0.23	0.23	0.08	0	0.38	--	0	--	--	0.01	0.33
sour cream, light	20.83	17.71	6.45	4.39	0.98	1.85	0	--	0	0	1.2	--	0.03	1.17	0.65	0.72	0.49	0.18	0.01	0.02	3.33	17.04	69.38	18.75	0.83	18.33	4.38	0.01	0.04	0.01	0.16	0	0.09	--	0.19	0.42	0.01	0.06	1.45	1.45	0.1	0.08	32.92	--	0	--	--	0.02	3.13
beef, ground crumble, lean	44.22	114.09	59.1	23.75	12.82	0	0	0	0	0	0	0	0	0	0	6.57	2.64	2.98	0.19	0.21	34.98	24.54	4.42	1.33	0	1.33	0	0.07	0.15	3.11	4.15	0.15	1.27	--	0	0.88	0	0.05	0.15	0	0.75	0.37	6.27	--	0.04	--	--	1.25	12.58
cheese, cheddar, shredded	23.17	94.06	70.51	40.38	5.57	0.31	0	--	0	0	0.06	--	0.02	0.04	0.24	7.83	4.49	1.95	0.33	0.27	23.63	8.59	229.92	60.93	3.24	59.31	19.69	0.01	0.1	0.01	2.16	0.01	0.2	0.46	0	1.54	0.04	0.18	6.02	6.02	0.67	0.11	156.38	--	0.01	--	--	0.04	6.26
oil, canola	3.07	27.17	27.17	2.03	0	0	0	0	0	0	0	0	0	0	0	3.07	0.23	1.94	0.86	0.07	0	0	--	0	--	0	0	0	0	0	0	0	0	--	0	0	0	0.54	0	0	2.19	0	0	--	0	--	--	0	0
garlic powder	1.45	4.8	0.1	0.03	0.24	1.05	0.13	--	0.13	--	0.04	0	0.01	0.03	0.89	0.01	0	0	0	0	0	0.09	0	0	0	0	0	0.01	0	0.01	0.04	0.02	0	--	0.02	0	0	0.01	0.68	0.68	0.01	0.01	1.15	--	0.01	--	--	0.08	1.12
chili peppers, red, crushed flakes	0.6	1.91	0.93	0.18	0.07	0.34	0.16	--	0.16	--	0.06	0	--	--	0.11	0.1	0.02	0.02	0.05	0	0	0.05	249.66	12.48	24.97	0	131.04	0	0.01	0.05	0.05	0.01	0	--	0.46	0	0	0.18	0.64	0.64	0.48	--	0.89	--	0	--	--	0.05	0.91
green beans, from frozen	80	22.4	1.22	0.32	1.19	5.16	2.4	0.98	2.4	--	1.5	0	--	--	1.26	0.14	0.04	0.01	0.07	0	0	73.14	335.2	16.76	33.52	0	179.2	0.03	0.07	0.31	0.52	0.05	0	--	3.28	0	0	0.03	18.4	18.4	30.48	0.04	33.6	1.3	0.05	--	--	0.53	15.2
oil, olive	18	159.3	159.3	22.37	0	0	0	0	0	0	0	0	0	0	0	18	2.49	13.13	1.89	0.01	0	0	--	0	--	0	0	0	0	0	0	0	0	--	0	0	0	2.58	0	0	10.84	0	0.18	--	0	--	--	0.1	0
garlic salt	1.2	0	0	0	0	0	0	0	0	0	0	0	0	0	0	0	0	0	0	0	0	--	--	--	--	--	--	--	--	--	--	--	--	--	--	--	--	--	--	--	--	--	--	--	--	--	--	--	--
brownie	50	202.5	75.78	23.49	2.28	32.47	--	--	--	--	--	--	--	--	--	8.42	2.61	3.18	2.19	--	8	6.32	--	2.5	--	2.5	--	0.06	0.1	0.48	0.9	0.02	0.13	--	2.65	6.88	0.17	--	14.5	22.2	--	0.27	21	--	0	--	--	1.07	13.5
[truncated: 12 more columns]

## Sheet: Legend
Abbreviation	Full name
Wgt	Weight
Cals	Calories
FatCals	Calories coming from fat
SatCals	Calories coming from saturated fat
Prot	Protein
Carb	Carbohydrates
TotFib	Total fibre
TotSolFib	Total soluble fibre
Fib(16)	Dietary Fiber (2016)
SolFib(16)	Soluble Fiber (2016)
Sugar	-
SugAdd	Added sugar
MonSac	Monosaccharides
Disacc	Disaccharides
OCarb	Other carbohydrates
Fat	-
SatFat	Saturated fat
MonoFat	Monounsaturated fat
PolyFat	Polyunsaturated fat
TransFat	Trans fat
Chol	Cholesterol
Water	-
Vit A-IU	Vitamin A, UI
Vit A-RAE	Vitamin A, retinol activity equivalent
Caroten	-
Retinol	-
BetaCaro	Beta-carotene
Vit B1	Vitamin B1
Vit B2	Vitamin B2
Vit B3	Vitamin B3
Vit B3-NE	Vitamin B3, niacin equivalent
Vit B6	Vitamin B6
Vit B12	Vitamin B12
Biot	Biotin
Vit C	Vitamin C
Vit D-IU	Vitamin D, IU
Vit D-mcg	Vitamin D, mcg
Vit E-a-Toco	Vitamin E, alpha‐tocopherol equivalent
Folate	Folate
Fol_DFE (mcg DFE)	Folate, DFE
Vit K	Vitamin K
Panto	Pantothenic acid
Calc	Calcium
Chrom	Chromium
Copp	Copper
Fluor	-
Iodine	-
Iron	-
Magn	Magnesium
Mang	Manganese
Moly	Molybdenum
Phos	Phosphorus
Pot	Potassium
Sel	Selenium
Sod	Sodium
Zinc	-
Omega3	Omega 3 fatty acid
Omega6	Omega 6 fatty acid
Alc	Alcohol
Caff	Caffeine
Chln	Choline
